# Supplementary material for: 2-[4-(2-Chloro­acet­yl)phen­yl]-2-methyl-1-(pyrrolidin-1-yl)propan-1-one
Source: Acta Crystallogr Sect E Struct Rep Online. 2013 Jul 27;69(Pt 8):o1326. doi: 10.1107/S1600536813020175 (PMC3793811; doi:10.1107/S1600536813020175)
Supplement: Supplementary file 1 [file e-69-o1326-sup1.cif]

##############################################################################
#                                                                            #
# This CIF contains the data in a paper accepted for publication in          #
# Acta Crystallographica Section E. It conforms to the requirements of       #
# Notes for Authors for Acta Crystallographica Section E, and has been       #
# peer reviewed under the auspices of the IUCr Commission on Journals.       #
#                                                                            #
# Full details of the Crystallographic Information File format               #
# are given in the paper "The Crystallographic Information File (CIF):       #
# a New Standard Archive File for Crystallography" by S. R. Hall, F. H.      #
# Allen and I. D. Brown [Acta Cryst. (1991), A47, 655-685].                  #
#                                                                            #
# The current version of the core CIF dictionary is obtainable from          #
# ftp://ftp.iucr.org/pub/cif_core.dic.                                       #
#                                                                            #
# Software is freely available for graphical display of the structure(s)     #
# in this CIF. For information consult the CIF software page                 #
# http://www.iucr.org/resources/cif/software.                                #
#                                                                            #
# This file may be used for bona fide research purposes within the           #
# scientific community so long as proper attribution is given to the journal # 
# article from which it was obtained.                                        #
#                                                                            #
##############################################################################
data_I
_audit_creation_method     SHELXL-97
_chemical_name_systematic
;
2-[4-(2-Chloroacetyl)phenyl]-2-methyl-1-(pyrrolidin-1-yl)propan-1-one
;
_chemical_name_common     ?
_chemical_formula_moiety     'C16 H20 Cl N O2'
_chemical_formula_sum     'C16 H20 Cl N O2'
_chemical_formula_iupac     'C16 H20 Cl N O2'
_chemical_formula_weight     293.78
_chemical_melting_point     ?
_symmetry_cell_setting     monoclinic
_symmetry_space_group_name_H-M     'P c'
_symmetry_space_group_name_Hall     'P -2yc'
loop_
    _symmetry_equiv_pos_as_xyz
    'x, y, z'
    'x, -y, z+1/2'
_cell_length_a     8.7380(17)
_cell_length_b     6.1660(12)
_cell_length_c     28.670(6)
_cell_angle_alpha     90.00
_cell_angle_beta     95.95(3)
_cell_angle_gamma     90.00
_cell_volume     1536.4(5)
_cell_formula_units_Z     4
_cell_measurement_reflns_used     25
_cell_measurement_theta_min     9
_cell_measurement_theta_max     12
_cell_measurement_temperature     293(2)
_exptl_crystal_description     block
_exptl_crystal_colour     colourless
_exptl_crystal_size_max     0.30
_exptl_crystal_size_mid     0.20
_exptl_crystal_size_min     0.10
_exptl_crystal_density_diffrn     1.270
_exptl_crystal_density_meas     ?
_exptl_crystal_density_method     'not measured'
_exptl_crystal_F_000     624
_exptl_absorpt_coefficient_mu     0.250
_exptl_absorpt_correction_type     psi-scan
_exptl_absorpt_process_details     '(North <i>et al.</i>, 1968)'
_exptl_absorpt_correction_T_min     0.9289
_exptl_absorpt_correction_T_max     0.9755
_exptl_special_details     ?
_diffrn_ambient_temperature     293(2)
_diffrn_radiation_type     MoK\a
_diffrn_radiation_wavelength     0.71073
_diffrn_radiation_source     'fine-focus sealed tube'
_diffrn_radiation_monochromator     graphite
_diffrn_measurement_device_type     'Enraf--Nonius CAD-4'
_diffrn_measurement_method     \w/2\q
_diffrn_detector_area_resol_mean     ?
_diffrn_reflns_number     5766
_diffrn_reflns_av_R_equivalents     0.0933
_diffrn_reflns_av_sigmaI/netI     0.1322
_diffrn_reflns_theta_min     1.43
_diffrn_reflns_theta_max     25.47
_diffrn_reflns_theta_full     25.47
_diffrn_measured_fraction_theta_max     0.995
_diffrn_measured_fraction_theta_full     0.995
_diffrn_reflns_limit_h_min     0
_diffrn_reflns_limit_h_max     10
_diffrn_reflns_limit_k_min     -7
_diffrn_reflns_limit_k_max     7
_diffrn_reflns_limit_l_min     -34
_diffrn_reflns_limit_l_max     34
_diffrn_standards_number     3
_diffrn_standards_interval_count     200
_diffrn_standards_interval_time     120
_diffrn_standards_decay_%     1
_refine_special_details
;
Refinement of <i>F</i>^2^ against ALL reflections. The weighted <i>R</i>-factor
<i>wR</i> and goodness of fit <i>S</i> are based on <i>F</i>^2^, conventional
<i>R</i>-factors <i>R</i> are based on <i>F</i>, with <i>F</i> set to zero for
negative <i>F</i>^2^. The threshold expression of <i>F</i>^2^ >
\s(<i>F</i>^2^) is used only for calculating <i>R</i>-factors(gt) <i>etc</i>.
and is not relevant to the choice of reflections for refinement.
<i>R</i>-factors based on <i>F</i>^2^ are statistically about twice as large
as those based on <i>F</i>, and <i>R</i>- factors based on ALL data will be
even larger.
;
_reflns_number_total     3048
_reflns_number_gt     1538
_reflns_threshold_expression     I>2sigma(I)
_refine_ls_structure_factor_coef     Fsqd
_refine_ls_matrix_type     full
_refine_ls_R_factor_all     0.1212
_refine_ls_R_factor_gt     0.0597
_refine_ls_wR_factor_gt     0.0572
_refine_ls_wR_factor_ref     0.0686
_refine_ls_goodness_of_fit_ref     0.922
_refine_ls_restrained_S_all     0.922
_refine_ls_number_reflns     3048
_refine_ls_number_parameters     361
_refine_ls_number_restraints     2
_refine_ls_hydrogen_treatment     constr
_refine_ls_weighting_scheme     calc
_refine_ls_weighting_details
         'calc w=1/[\s^2^(Fo^2^)+(0.0000P)^2^+0.0000P] where P=(Fo^2^+2Fc^2^)/3'
_atom_sites_solution_hydrogens     geom
_atom_sites_solution_primary     direct
_atom_sites_solution_secondary     difmap
_refine_ls_shift/su_max     0.000
_refine_ls_shift/su_mean     0.000
_refine_diff_density_max     0.163
_refine_diff_density_min     -0.194
_refine_ls_extinction_method     none
_refine_ls_extinction_coef     ?
_refine_ls_abs_structure_details     'Flack (1983), 200 Friedel pairs'
_refine_ls_abs_structure_Flack     0.06(7)
loop_
    _atom_type_symbol
    _atom_type_description
    _atom_type_scat_dispersion_real
    _atom_type_scat_dispersion_imag
    _atom_type_scat_source
    'C' 'C' 0.0033 0.0016
                         'International Tables Vol C Tables 4.2.6.8 and 6.1.1.4'
    'H' 'H' 0.0000 0.0000
                         'International Tables Vol C Tables 4.2.6.8 and 6.1.1.4'
    'N' 'N' 0.0061 0.0033
                         'International Tables Vol C Tables 4.2.6.8 and 6.1.1.4'
    'O' 'O' 0.0106 0.0060
                         'International Tables Vol C Tables 4.2.6.8 and 6.1.1.4'
    'Cl' 'Cl' 0.1484 0.1585
                         'International Tables Vol C Tables 4.2.6.8 and 6.1.1.4'
_computing_data_collection     'CAD-4 Software (Enraf--Nonius, 1985)'
_computing_cell_refinement     'CAD-4 Software (Enraf--Nonius, 1985)'
_computing_data_reduction     'XCAD4 (Harms & Wocadlo, 1995)'
_computing_structure_solution     'SHELXS97 (Sheldrick, 2008)'
_computing_structure_refinement     'SHELXS97 (Sheldrick, 2008)'
_computing_molecular_graphics     'SHELXTL (Sheldrick, 2008)'
_computing_publication_material     'SHELXTL (Sheldrick, 2008)'
loop_
    _atom_site_type_symbol
    _atom_site_label
    _atom_site_fract_x
    _atom_site_fract_y
    _atom_site_fract_z
    _atom_site_U_iso_or_equiv
    _atom_site_adp_type
    _atom_site_calc_flag
    _atom_site_refinement_flags
    _atom_site_occupancy
    _atom_site_symmetry_multiplicity
    _atom_site_disorder_assembly
    _atom_site_disorder_group
    Cl Cl1 -0.2012(2) 0.1803(4) 0.78932(8) 0.1097(8) Uani d . 1 1 . .
    O O1 0.4889(5) 0.9996(8) 0.5934(2) 0.0921(17) Uani d . 1 1 . .
    N N1 0.3621(6) 0.7027(9) 0.5710(2) 0.0691(16) Uani d . 1 1 . .
    C C1 0.3014(8) 0.8012(16) 0.5260(2) 0.088(2) Uani d . 1 1 . .
    H H1A 0.3851 0.8359 0.5076 0.105 Uiso calc R 1 1 . .
    H H1B 0.2463 0.9339 0.5315 0.105 Uiso calc R 1 1 . .
    O O2 -0.1115(6) 0.5903(12) 0.75207(18) 0.116(2) Uani d . 1 1 . .
    C C2 0.1938(8) 0.6382(13) 0.5003(2) 0.092(2) Uani d . 1 1 . .
    H H2A 0.0912 0.6979 0.4935 0.110 Uiso calc R 1 1 . .
    H H2B 0.2316 0.5932 0.4712 0.110 Uiso calc R 1 1 . .
    C C3 0.1942(9) 0.4580(16) 0.5331(3) 0.116(3) Uani d . 1 1 . .
    H H3A 0.0911 0.4409 0.5422 0.140 Uiso calc R 1 1 . .
    H H3B 0.2194 0.3264 0.5170 0.140 Uiso calc R 1 1 . .
    C C4 0.2949(9) 0.4789(11) 0.5729(3) 0.086(2) Uani d . 1 1 . .
    H H4A 0.3753 0.3701 0.5736 0.103 Uiso calc R 1 1 . .
    H H4B 0.2413 0.4623 0.6007 0.103 Uiso calc R 1 1 . .
    C C5 0.4534(7) 0.8096(11) 0.6038(3) 0.0638(18) Uani d . 1 1 . .
    C C6 0.5056(6) 0.7068(10) 0.6500(2) 0.0571(17) Uani d . 1 1 . .
    C C7 0.6227(6) 0.5225(11) 0.6410(2) 0.0712(19) Uani d . 1 1 . .
    H H7A 0.5714 0.4130 0.6214 0.107 Uiso calc R 1 1 . .
    H H7B 0.6624 0.4591 0.6704 0.107 Uiso calc R 1 1 . .
    H H7C 0.7059 0.5824 0.6258 0.107 Uiso calc R 1 1 . .
    C C8 0.5976(8) 0.8805(11) 0.6806(3) 0.090(3) Uani d . 1 1 . .
    H H8A 0.5305 0.9979 0.6868 0.136 Uiso calc R 1 1 . .
    H H8B 0.6801 0.9345 0.6641 0.136 Uiso calc R 1 1 . .
    H H8C 0.6392 0.8164 0.7097 0.136 Uiso calc R 1 1 . .
    C C9 0.3701(7) 0.6353(10) 0.6749(2) 0.0584(18) Uani d . 1 1 . .
    C C10 0.2419(7) 0.7633(11) 0.6742(2) 0.0719(19) Uani d . 1 1 . .
    H H10A 0.2380 0.8938 0.6579 0.086 Uiso calc R 1 1 . .
    C C11 0.1172(7) 0.7011(13) 0.6976(2) 0.074(2) Uani d . 1 1 . .
    H H11A 0.0315 0.7910 0.6967 0.089 Uiso calc R 1 1 . .
    C C12 0.1183(7) 0.5080(11) 0.7223(2) 0.0623(18) Uani d . 1 1 . .
    C C13 0.2467(6) 0.3841(11) 0.7243(2) 0.0655(18) Uani d . 1 1 . .
    H H13A 0.2527 0.2583 0.7423 0.079 Uiso calc R 1 1 . .
    C C14 0.3707(7) 0.4430(10) 0.6996(2) 0.0589(17) Uani d . 1 1 . .
    H H14A 0.4549 0.3507 0.6999 0.071 Uiso calc R 1 1 . .
    C C15 -0.0202(8) 0.4508(12) 0.7470(3) 0.070(2) Uani d . 1 1 . .
    C C16 -0.0287(7) 0.2273(13) 0.7645(2) 0.085(2) Uani d . 1 1 . .
    H H16A 0.0576 0.2008 0.7879 0.102 Uiso calc R 1 1 . .
    H H16B -0.0212 0.1267 0.7388 0.102 Uiso calc R 1 1 . .
    Cl Cl2 0.9469(2) 0.0349(6) 0.60136(9) 0.1388(12) Uani d . 1 1 . .
    O O3 0.2684(5) 0.5797(7) 0.34112(17) 0.0727(14) Uani d . 1 1 . .
    O O4 0.8000(6) -0.2310(11) 0.5262(2) 0.118(2) Uani d . 1 1 . .
    N N2 0.1664(5) 0.3029(8) 0.37657(18) 0.0543(14) Uani d . 1 1 . .
    C C17 0.0265(6) 0.4269(12) 0.3801(2) 0.0656(19) Uani d . 1 1 . .
    H H17A -0.0310 0.4452 0.3496 0.079 Uiso calc R 1 1 . .
    H H17B 0.0498 0.5686 0.3937 0.079 Uiso calc R 1 1 . .
    C C18 -0.0630(7) 0.2889(14) 0.4121(3) 0.082(2) Uani d . 1 1 . .
    H H18A -0.0577 0.3526 0.4432 0.098 Uiso calc R 1 1 . .
    H H18B -0.1702 0.2786 0.3996 0.098 Uiso calc R 1 1 . .
    C C19 0.0076(7) 0.0773(13) 0.4142(3) 0.102(3) Uani d . 1 1 . .
    H H19A -0.0562 -0.0226 0.3946 0.123 Uiso calc R 1 1 . .
    H H19B 0.0151 0.0239 0.4462 0.123 Uiso calc R 1 1 . .
    C C20 0.1608(6) 0.0860(10) 0.3983(3) 0.075(2) Uani d . 1 1 . .
    H H20A 0.1739 -0.0275 0.3757 0.090 Uiso calc R 1 1 . .
    H H20B 0.2399 0.0713 0.4245 0.090 Uiso calc R 1 1 . .
    C C21 0.2787(6) 0.3879(9) 0.3547(2) 0.0419(13) Uani d . 1 1 . .
    C C22 0.4252(6) 0.2566(8) 0.3476(2) 0.0453(15) Uani d . 1 1 . .
    C C23 0.3801(6) 0.0863(10) 0.3114(2) 0.0582(16) Uani d . 1 1 . .
    H H23A 0.4686 0.0007 0.3062 0.087 Uiso calc R 1 1 . .
    H H23B 0.3406 0.1547 0.2825 0.087 Uiso calc R 1 1 . .
    H H23C 0.3024 -0.0055 0.3222 0.087 Uiso calc R 1 1 . .
    C C24 0.5426(6) 0.4097(10) 0.32785(19) 0.0579(17) Uani d . 1 1 . .
    H H24A 0.6337 0.3296 0.3229 0.087 Uiso calc R 1 1 . .
    H H24B 0.5687 0.5248 0.3498 0.087 Uiso calc R 1 1 . .
    H H24C 0.4984 0.4697 0.2986 0.087 Uiso calc R 1 1 . .
    C C25 0.5000(5) 0.1729(9) 0.3944(2) 0.0421(14) Uani d . 1 1 . .
    C C26 0.5181(5) 0.3049(11) 0.4325(2) 0.0515(15) Uani d . 1 1 . .
    H H26A 0.4720 0.4409 0.4304 0.062 Uiso calc R 1 1 . .
    C C27 0.6012(6) 0.2468(10) 0.4738(2) 0.0613(18) Uani d . 1 1 . .
    H H27A 0.6171 0.3459 0.4982 0.074 Uiso calc R 1 1 . .
    C C28 0.6630(6) 0.0328(12) 0.4789(3) 0.0585(17) Uani d . 1 1 . .
    C C29 0.6428(6) -0.0986(11) 0.4393(2) 0.0636(18) Uani d . 1 1 . .
    H H29A 0.6864 -0.2363 0.4407 0.076 Uiso calc R 1 1 . .
    C C30 0.5624(6) -0.0338(9) 0.3990(2) 0.0535(16) Uani d . 1 1 . .
    H H30A 0.5485 -0.1295 0.3738 0.064 Uiso calc R 1 1 . .
    C C31 0.7586(8) -0.0398(15) 0.5211(3) 0.072(2) Uani d . 1 1 . .
    C C32 0.8049(7) 0.1175(18) 0.5571(2) 0.094(3) Uani d . 1 1 . .
    H H32B 0.7144 0.1602 0.5717 0.112 Uiso calc R 1 1 . .
    H H32A 0.8422 0.2453 0.5421 0.112 Uiso calc R 1 1 . .
loop_
    _atom_site_aniso_label
    _atom_site_aniso_U_11
    _atom_site_aniso_U_22
    _atom_site_aniso_U_33
    _atom_site_aniso_U_12
    _atom_site_aniso_U_13
    _atom_site_aniso_U_23
    Cl1 0.0799(12) 0.1040(16) 0.150(2) -0.0129(14) 0.0365(12) -0.0288(18)
    O1 0.089(3) 0.035(2) 0.150(5) -0.015(2) 0.002(3) 0.012(3)
    N1 0.073(4) 0.041(3) 0.094(5) -0.013(3) 0.009(3) 0.014(3)
    C1 0.086(5) 0.100(6) 0.078(6) -0.023(5) 0.007(4) 0.024(5)
    O2 0.108(4) 0.134(6) 0.113(4) 0.076(4) 0.045(3) 0.035(4)
    C2 0.097(6) 0.073(6) 0.102(6) 0.004(5) -0.005(5) 0.016(5)
    C3 0.133(7) 0.097(7) 0.106(7) -0.033(6) -0.046(6) 0.001(6)
    C4 0.124(6) 0.035(4) 0.097(6) -0.017(4) 0.000(5) 0.008(4)
    C5 0.056(4) 0.040(4) 0.093(5) 0.001(4) -0.003(3) -0.010(4)
    C6 0.055(4) 0.036(3) 0.077(5) 0.002(3) -0.006(3) -0.006(4)
    C7 0.077(4) 0.044(4) 0.093(5) 0.007(4) 0.007(4) 0.000(4)
    C8 0.097(6) 0.045(4) 0.123(7) -0.004(4) -0.017(5) -0.022(5)
    C9 0.074(4) 0.034(3) 0.065(4) 0.019(3) -0.002(4) -0.008(3)
    C10 0.093(5) 0.038(4) 0.083(5) 0.022(4) 0.004(4) -0.002(4)
    C11 0.076(5) 0.071(5) 0.075(6) 0.036(4) 0.009(4) -0.006(5)
    C12 0.066(4) 0.052(4) 0.068(5) 0.025(4) 0.003(4) -0.011(4)
    C13 0.071(4) 0.051(4) 0.076(5) 0.027(4) 0.010(4) 0.010(4)
    C14 0.065(4) 0.036(4) 0.077(5) 0.019(3) 0.015(3) -0.002(3)
    C15 0.069(4) 0.067(5) 0.074(5) 0.038(4) 0.003(4) -0.003(4)
    C16 0.072(4) 0.088(6) 0.101(6) 0.009(5) 0.032(4) -0.026(5)
    Cl2 0.0863(14) 0.218(3) 0.1052(16) 0.0096(19) -0.0210(11) 0.042(2)
    O3 0.079(3) 0.026(2) 0.115(4) 0.009(2) 0.024(3) 0.009(3)
    O4 0.132(5) 0.101(5) 0.114(5) 0.051(4) -0.014(4) 0.024(4)
    N2 0.037(2) 0.032(2) 0.098(4) -0.002(2) 0.021(3) 0.007(3)
    C17 0.046(4) 0.070(5) 0.083(5) 0.015(4) 0.016(3) 0.006(4)
    C18 0.050(4) 0.092(6) 0.106(6) 0.004(4) 0.020(4) 0.011(5)
    C19 0.086(6) 0.083(6) 0.145(8) 0.016(5) 0.046(6) 0.041(6)
    C20 0.060(4) 0.038(4) 0.130(7) -0.003(3) 0.027(4) 0.019(4)
    C21 0.053(3) 0.031(3) 0.042(3) -0.001(3) 0.005(3) 0.001(3)
    C22 0.035(3) 0.031(3) 0.071(4) -0.012(3) 0.013(3) -0.003(3)
    C23 0.072(4) 0.041(3) 0.063(4) 0.000(3) 0.014(3) 0.005(4)
    C24 0.071(4) 0.047(3) 0.060(4) -0.008(3) 0.025(3) 0.005(3)
    C25 0.038(3) 0.034(3) 0.056(4) -0.006(3) 0.013(3) -0.002(3)
    C26 0.038(3) 0.050(3) 0.067(4) 0.008(3) 0.007(3) -0.001(4)
    C27 0.050(3) 0.055(4) 0.080(5) 0.000(3) 0.013(3) -0.011(4)
    C28 0.036(3) 0.058(4) 0.085(5) 0.012(3) 0.023(3) 0.004(4)
    C29 0.048(4) 0.037(3) 0.109(6) 0.000(3) 0.023(4) 0.007(4)
    C30 0.063(4) 0.030(3) 0.067(5) -0.002(3) 0.007(3) -0.007(3)
    C31 0.059(4) 0.082(6) 0.076(5) 0.004(4) 0.007(4) 0.008(5)
    C32 0.055(4) 0.150(8) 0.076(5) -0.012(5) 0.006(4) 0.020(6)
_geom_special_details
;
All e.s.d.'s (except the e.s.d. in the dihedral angle between two l.s. planes)
are estimated using the full covariance matrix. The cell e.s.d.'s are taken
into account individually in the estimation of e.s.d.'s in distances, angles
and torsion angles; correlations between e.s.d.'s in cell parameters are only
used when they are defined by crystal symmetry. An approximate (isotropic)
treatment of cell e.s.d.'s is used for estimating e.s.d.'s involving l.s.
planes.
;
loop_
    _geom_bond_atom_site_label_1
    _geom_bond_atom_site_label_2
    _geom_bond_site_symmetry_2
    _geom_bond_distance
    _geom_bond_publ_flag
    Cl1 C16 . 1.756(6) ?
    O1 C5 . 1.256(8) ?
    N1 C5 . 1.341(8) ?
    N1 C1 . 1.475(8) ?
    N1 C4 . 1.502(8) ?
    C1 C2 . 1.515(10) ?
    C1 H1A . 0.9700 ?
    C1 H1B . 0.9700 ?
    O2 C15 . 1.192(8) ?
    C2 C3 . 1.455(11) ?
    C2 H2A . 0.9700 ?
    C2 H2B . 0.9700 ?
    C3 C4 . 1.375(9) ?
    C3 H3A . 0.9700 ?
    C3 H3B . 0.9700 ?
    C4 H4A . 0.9700 ?
    C4 H4B . 0.9700 ?
    C5 C6 . 1.497(10) ?
    C6 C9 . 1.510(8) ?
    C6 C8 . 1.554(9) ?
    C6 C7 . 1.568(8) ?
    C7 H7A . 0.9600 ?
    C7 H7B . 0.9600 ?
    C7 H7C . 0.9600 ?
    C8 H8A . 0.9600 ?
    C8 H8B . 0.9600 ?
    C8 H8C . 0.9600 ?
    C9 C10 . 1.369(7) ?
    C9 C14 . 1.381(9) ?
    C10 C11 . 1.391(8) ?
    C10 H10A . 0.9300 ?
    C11 C12 . 1.384(9) ?
    C11 H11A . 0.9300 ?
    C12 C13 . 1.353(7) ?
    C12 C15 . 1.507(9) ?
    C13 C14 . 1.401(8) ?
    C13 H13A . 0.9300 ?
    C14 H14A . 0.9300 ?
    C15 C16 . 1.471(10) ?
    C16 H16A . 0.9700 ?
    C16 H16B . 0.9700 ?
    Cl2 C32 . 1.757(7) ?
    O3 C21 . 1.246(7) ?
    O4 C31 . 1.237(9) ?
    N2 C21 . 1.326(6) ?
    N2 C17 . 1.454(7) ?
    N2 C20 . 1.479(8) ?
    C17 C18 . 1.526(8) ?
    C17 H17A . 0.9700 ?
    C17 H17B . 0.9700 ?
    C18 C19 . 1.442(10) ?
    C18 H18A . 0.9700 ?
    C18 H18B . 0.9700 ?
    C19 C20 . 1.459(7) ?
    C19 H19A . 0.9700 ?
    C19 H19B . 0.9700 ?
    C20 H20A . 0.9700 ?
    C20 H20B . 0.9700 ?
    C21 C22 . 1.547(7) ?
    C22 C23 . 1.501(8) ?
    C22 C25 . 1.521(8) ?
    C22 C24 . 1.543(7) ?
    C23 H23A . 0.9600 ?
    C23 H23B . 0.9600 ?
    C23 H23C . 0.9600 ?
    C24 H24A . 0.9600 ?
    C24 H24B . 0.9600 ?
    C24 H24C . 0.9600 ?
    C25 C26 . 1.357(8) ?
    C25 C30 . 1.387(7) ?
    C26 C27 . 1.371(8) ?
    C26 H26A . 0.9300 ?
    C27 C28 . 1.428(9) ?
    C27 H27A . 0.9300 ?
    C28 C29 . 1.390(9) ?
    C28 C31 . 1.468(10) ?
    C29 C30 . 1.349(8) ?
    C29 H29A . 0.9300 ?
    C30 H30A . 0.9300 ?
    C31 C32 . 1.442(11) ?
    C32 H32B . 0.9700 ?
    C32 H32A . 0.9700 ?
loop_
    _geom_angle_atom_site_label_1
    _geom_angle_atom_site_label_2
    _geom_angle_atom_site_label_3
    _geom_angle_site_symmetry_1
    _geom_angle_site_symmetry_3
    _geom_angle
    _geom_angle_publ_flag
    C5 N1 C1 . . 123.0(6) ?
    C5 N1 C4 . . 129.2(6) ?
    C1 N1 C4 . . 107.7(6) ?
    N1 C1 C2 . . 107.5(6) ?
    N1 C1 H1A . . 110.2 ?
    C2 C1 H1A . . 110.2 ?
    N1 C1 H1B . . 110.2 ?
    C2 C1 H1B . . 110.2 ?
    H1A C1 H1B . . 108.5 ?
    C3 C2 C1 . . 103.5(6) ?
    C3 C2 H2A . . 111.1 ?
    C1 C2 H2A . . 111.1 ?
    C3 C2 H2B . . 111.1 ?
    C1 C2 H2B . . 111.1 ?
    H2A C2 H2B . . 109.0 ?
    C4 C3 C2 . . 115.1(7) ?
    C4 C3 H3A . . 108.5 ?
    C2 C3 H3A . . 108.5 ?
    C4 C3 H3B . . 108.5 ?
    C2 C3 H3B . . 108.5 ?
    H3A C3 H3B . . 107.5 ?
    C3 C4 N1 . . 105.9(7) ?
    C3 C4 H4A . . 110.5 ?
    N1 C4 H4A . . 110.5 ?
    C3 C4 H4B . . 110.5 ?
    N1 C4 H4B . . 110.5 ?
    H4A C4 H4B . . 108.7 ?
    O1 C5 N1 . . 115.9(7) ?
    O1 C5 C6 . . 123.0(7) ?
    N1 C5 C6 . . 121.1(6) ?
    C5 C6 C9 . . 111.1(5) ?
    C5 C6 C8 . . 107.4(5) ?
    C9 C6 C8 . . 108.7(6) ?
    C5 C6 C7 . . 107.8(6) ?
    C9 C6 C7 . . 115.0(5) ?
    C8 C6 C7 . . 106.5(5) ?
    C6 C7 H7A . . 109.5 ?
    C6 C7 H7B . . 109.5 ?
    H7A C7 H7B . . 109.5 ?
    C6 C7 H7C . . 109.5 ?
    H7A C7 H7C . . 109.5 ?
    H7B C7 H7C . . 109.5 ?
    C6 C8 H8A . . 109.5 ?
    C6 C8 H8B . . 109.5 ?
    H8A C8 H8B . . 109.5 ?
    C6 C8 H8C . . 109.5 ?
    H8A C8 H8C . . 109.5 ?
    H8B C8 H8C . . 109.5 ?
    C10 C9 C14 . . 117.5(6) ?
    C10 C9 C6 . . 120.4(6) ?
    C14 C9 C6 . . 122.1(5) ?
    C9 C10 C11 . . 121.0(6) ?
    C9 C10 H10A . . 119.5 ?
    C11 C10 H10A . . 119.5 ?
    C12 C11 C10 . . 121.3(6) ?
    C12 C11 H11A . . 119.4 ?
    C10 C11 H11A . . 119.4 ?
    C13 C12 C11 . . 118.0(6) ?
    C13 C12 C15 . . 123.4(6) ?
    C11 C12 C15 . . 118.6(6) ?
    C12 C13 C14 . . 120.9(6) ?
    C12 C13 H13A . . 119.6 ?
    C14 C13 H13A . . 119.6 ?
    C9 C14 C13 . . 121.3(6) ?
    C9 C14 H14A . . 119.4 ?
    C13 C14 H14A . . 119.4 ?
    O2 C15 C16 . . 125.2(7) ?
    O2 C15 C12 . . 118.0(7) ?
    C16 C15 C12 . . 116.8(6) ?
    C15 C16 Cl1 . . 111.6(5) ?
    C15 C16 H16A . . 109.3 ?
    Cl1 C16 H16A . . 109.3 ?
    C15 C16 H16B . . 109.3 ?
    Cl1 C16 H16B . . 109.3 ?
    H16A C16 H16B . . 108.0 ?
    C21 N2 C17 . . 119.6(5) ?
    C21 N2 C20 . . 128.0(4) ?
    C17 N2 C20 . . 112.4(4) ?
    N2 C17 C18 . . 103.6(5) ?
    N2 C17 H17A . . 111.0 ?
    C18 C17 H17A . . 111.0 ?
    N2 C17 H17B . . 111.0 ?
    C18 C17 H17B . . 111.0 ?
    H17A C17 H17B . . 109.0 ?
    C19 C18 C17 . . 106.6(6) ?
    C19 C18 H18A . . 110.4 ?
    C17 C18 H18A . . 110.4 ?
    C19 C18 H18B . . 110.4 ?
    C17 C18 H18B . . 110.4 ?
    H18A C18 H18B . . 108.6 ?
    C18 C19 C20 . . 110.9(6) ?
    C18 C19 H19A . . 109.5 ?
    C20 C19 H19A . . 109.5 ?
    C18 C19 H19B . . 109.5 ?
    C20 C19 H19B . . 109.5 ?
    H19A C19 H19B . . 108.1 ?
    C19 C20 N2 . . 103.7(5) ?
    C19 C20 H20A . . 111.0 ?
    N2 C20 H20A . . 111.0 ?
    C19 C20 H20B . . 111.0 ?
    N2 C20 H20B . . 111.0 ?
    H20A C20 H20B . . 109.0 ?
    O3 C21 N2 . . 119.4(5) ?
    O3 C21 C22 . . 119.3(5) ?
    N2 C21 C22 . . 121.3(5) ?
    C23 C22 C25 . . 115.5(5) ?
    C23 C22 C24 . . 108.1(5) ?
    C25 C22 C24 . . 106.8(4) ?
    C23 C22 C21 . . 107.2(4) ?
    C25 C22 C21 . . 110.3(5) ?
    C24 C22 C21 . . 108.6(4) ?
    C22 C23 H23A . . 109.5 ?
    C22 C23 H23B . . 109.5 ?
    H23A C23 H23B . . 109.5 ?
    C22 C23 H23C . . 109.5 ?
    H23A C23 H23C . . 109.5 ?
    H23B C23 H23C . . 109.5 ?
    C22 C24 H24A . . 109.5 ?
    C22 C24 H24B . . 109.5 ?
    H24A C24 H24B . . 109.5 ?
    C22 C24 H24C . . 109.5 ?
    H24A C24 H24C . . 109.5 ?
    H24B C24 H24C . . 109.5 ?
    C26 C25 C30 . . 117.5(6) ?
    C26 C25 C22 . . 120.7(5) ?
    C30 C25 C22 . . 121.6(6) ?
    C25 C26 C27 . . 123.0(6) ?
    C25 C26 H26A . . 118.5 ?
    C27 C26 H26A . . 118.5 ?
    C26 C27 C28 . . 119.4(7) ?
    C26 C27 H27A . . 120.3 ?
    C28 C27 H27A . . 120.3 ?
    C29 C28 C27 . . 116.1(6) ?
    C29 C28 C31 . . 120.6(6) ?
    C27 C28 C31 . . 122.9(7) ?
    C30 C29 C28 . . 122.5(6) ?
    C30 C29 H29A . . 118.7 ?
    C28 C29 H29A . . 118.7 ?
    C29 C30 C25 . . 121.2(6) ?
    C29 C30 H30A . . 119.4 ?
    C25 C30 H30A . . 119.4 ?
    O4 C31 C32 . . 120.0(8) ?
    O4 C31 C28 . . 121.4(8) ?
    C32 C31 C28 . . 118.6(7) ?
    C31 C32 Cl2 . . 116.5(7) ?
    C31 C32 H32B . . 108.2 ?
    Cl2 C32 H32B . . 108.2 ?
    C31 C32 H32A . . 108.2 ?
    Cl2 C32 H32A . . 108.2 ?
    H32B C32 H32A . . 107.3 ?
loop_
    _geom_torsion_atom_site_label_1
    _geom_torsion_atom_site_label_2
    _geom_torsion_atom_site_label_3
    _geom_torsion_atom_site_label_4
    _geom_torsion_site_symmetry_1
    _geom_torsion_site_symmetry_2
    _geom_torsion_site_symmetry_3
    _geom_torsion_site_symmetry_4
    _geom_torsion
    _geom_torsion_publ_flag
    C5 N1 C1 C2 . . . . -175.6(6) ?
    C4 N1 C1 C2 . . . . 0.9(9) ?
    N1 C1 C2 C3 . . . . 2.2(9) ?
    C1 C2 C3 C4 . . . . -5.1(11) ?
    C2 C3 C4 N1 . . . . 5.7(11) ?
    C5 N1 C4 C3 . . . . 172.3(7) ?
    C1 N1 C4 C3 . . . . -3.9(9) ?
    C1 N1 C5 O1 . . . . -2.0(10) ?
    C4 N1 C5 O1 . . . . -177.7(7) ?
    C1 N1 C5 C6 . . . . 176.8(6) ?
    C4 N1 C5 C6 . . . . 1.1(11) ?
    O1 C5 C6 C9 . . . . 121.9(7) ?
    N1 C5 C6 C9 . . . . -56.8(8) ?
    O1 C5 C6 C8 . . . . 3.2(10) ?
    N1 C5 C6 C8 . . . . -175.5(6) ?
    O1 C5 C6 C7 . . . . -111.2(7) ?
    N1 C5 C6 C7 . . . . 70.0(8) ?
    C5 C6 C9 C10 . . . . -40.4(8) ?
    C8 C6 C9 C10 . . . . 77.6(7) ?
    C7 C6 C9 C10 . . . . -163.2(6) ?
    C5 C6 C9 C14 . . . . 140.6(6) ?
    C8 C6 C9 C14 . . . . -101.4(7) ?
    C7 C6 C9 C14 . . . . 17.8(9) ?
    C14 C9 C10 C11 . . . . 0.1(9) ?
    C6 C9 C10 C11 . . . . -179.0(6) ?
    C9 C10 C11 C12 . . . . -0.2(10) ?
    C10 C11 C12 C13 . . . . 2.2(10) ?
    C10 C11 C12 C15 . . . . 179.8(7) ?
    C11 C12 C13 C14 . . . . -4.1(10) ?
    C15 C12 C13 C14 . . . . 178.5(6) ?
    C10 C9 C14 C13 . . . . -2.0(9) ?
    C6 C9 C14 C13 . . . . 177.0(6) ?
    C12 C13 C14 C9 . . . . 4.1(10) ?
    C13 C12 C15 O2 . . . . 163.2(7) ?
    C11 C12 C15 O2 . . . . -14.2(10) ?
    C13 C12 C15 C16 . . . . -14.7(10) ?
    C11 C12 C15 C16 . . . . 167.9(7) ?
    O2 C15 C16 Cl1 . . . . 5.8(11) ?
    C12 C15 C16 Cl1 . . . . -176.5(5) ?
    C21 N2 C17 C18 . . . . -173.2(6) ?
    C20 N2 C17 C18 . . . . 8.0(7) ?
    N2 C17 C18 C19 . . . . -15.1(8) ?
    C17 C18 C19 C20 . . . . 17.4(10) ?
    C18 C19 C20 N2 . . . . -12.2(10) ?
    C21 N2 C20 C19 . . . . -176.7(7) ?
    C17 N2 C20 C19 . . . . 2.0(8) ?
    C17 N2 C21 O3 . . . . 6.2(9) ?
    C20 N2 C21 O3 . . . . -175.2(7) ?
    C17 N2 C21 C22 . . . . -176.3(5) ?
    C20 N2 C21 C22 . . . . 2.3(9) ?
    O3 C21 C22 C23 . . . . -110.9(6) ?
    N2 C21 C22 C23 . . . . 71.6(7) ?
    O3 C21 C22 C25 . . . . 122.5(6) ?
    N2 C21 C22 C25 . . . . -55.0(7) ?
    O3 C21 C22 C24 . . . . 5.7(8) ?
    N2 C21 C22 C24 . . . . -171.8(5) ?
    C23 C22 C25 C26 . . . . -167.0(4) ?
    C24 C22 C25 C26 . . . . 72.6(6) ?
    C21 C22 C25 C26 . . . . -45.2(6) ?
    C23 C22 C25 C30 . . . . 17.9(7) ?
    C24 C22 C25 C30 . . . . -102.4(6) ?
    C21 C22 C25 C30 . . . . 139.7(5) ?
    C30 C25 C26 C27 . . . . 3.5(8) ?
    C22 C25 C26 C27 . . . . -171.7(5) ?
    C25 C26 C27 C28 . . . . -4.8(9) ?
    C26 C27 C28 C29 . . . . 4.5(8) ?
    C26 C27 C28 C31 . . . . 177.4(6) ?
    C27 C28 C29 C30 . . . . -3.6(9) ?
    C31 C28 C29 C30 . . . . -176.6(6) ?
    C28 C29 C30 C25 . . . . 2.6(9) ?
    C26 C25 C30 C29 . . . . -2.3(8) ?
    C22 C25 C30 C29 . . . . 172.9(5) ?
    C29 C28 C31 O4 . . . . -13.5(10) ?
    C27 C28 C31 O4 . . . . 174.0(7) ?
    C29 C28 C31 C32 . . . . 166.1(6) ?
    C27 C28 C31 C32 . . . . -6.4(9) ?
    O4 C31 C32 Cl2 . . . . 11.1(10) ?
    C28 C31 C32 Cl2 . . . . -168.6(5) ?
loop_
    _geom_hbond_atom_site_label_D
    _geom_hbond_atom_site_label_H
    _geom_hbond_atom_site_label_A
    _geom_hbond_site_symmetry_A
    _geom_hbond_distance_DH
    _geom_hbond_distance_HA
    _geom_hbond_distance_DA
    _geom_hbond_angle_DHA
    _geom_hbond_publ_flag
    C4 H4A O1 1_545 0.97 2.53 3.427(9) 153 yes
    C32 H32B O1 1_545 0.97 2.35 3.136(8) 138 yes
    C18 H18B Cg4 1_455 0.97 2.73 3.448(7) 131 yes
    C4 H4B Cg2 1_555 0.97 2.89 3.728(9) 145 yes
    C23 H23B Cg2 2_564 0.96 2.98 3.932(6) 171 yes
_iucr_refine_instructions_details
;
TITL    X in Pc
CELL 0.71073   8.7380   6.1660  28.6700  90.000  95.950  90.000
ZERR    2.00   0.0017   0.0012   0.0057   0.000   0.030   0.000
LATT -1
SYMM X,-Y, 0.50000+Z
SFAC    C   H   N   O   CL
UNIT    64  80   4   8   4
ACTA
L.S.    40
BOND    $H
CONF
SIZE .3 .2 .1
FMAP    2
PLAN    10
WGHT    0.000000
FVAR       1.00430
CL1   5   -0.201169    0.180267    0.789323    11.00000    0.07987    0.10402 =
         0.15027   -0.02883    0.03646   -0.01293
O1    4    0.488938    0.999580    0.593397    11.00000    0.08912    0.03483 =
         0.15008    0.01187    0.00225   -0.01545
N1    3    0.362086    0.702657    0.571034    11.00000    0.07266    0.04099 =
         0.09387    0.01433    0.00939   -0.01287
C1    1    0.301397    0.801236    0.526018    11.00000    0.08592    0.09975 =
         0.07751    0.02395    0.00659   -0.02307
AFIX  23
H1A   2    0.385083    0.835870    0.507551    11.00000   -1.20000
H1B   2    0.246347    0.933909    0.531493    11.00000   -1.20000
AFIX   0
O2    4   -0.111526    0.590296    0.752070    11.00000    0.10787    0.13379 =
         0.11333    0.03476    0.04457    0.07567
C2    1    0.193821    0.638189    0.500304    11.00000    0.09653    0.07338 =
         0.10186    0.01568   -0.00534    0.00384
AFIX  23
H2A   2    0.091223    0.697912    0.493537    11.00000   -1.20000
H2B   2    0.231597    0.593239    0.471164    11.00000   -1.20000
AFIX   0
C3    1    0.194218    0.457962    0.533056    11.00000    0.13349    0.09712 =
         0.10627    0.00137   -0.04628   -0.03307
AFIX  23
H3A   2    0.091095    0.440896    0.542209    11.00000   -1.20000
H3B   2    0.219407    0.326367    0.516959    11.00000   -1.20000
AFIX   0
C4    1    0.294887    0.478946    0.572949    11.00000    0.12405    0.03477 =
         0.09701    0.00793    0.00042   -0.01671
AFIX  23
H4A   2    0.375253    0.370127    0.573624    11.00000   -1.20000
H4B   2    0.241276    0.462304    0.600713    11.00000   -1.20000
AFIX   0
C5    1    0.453387    0.809583    0.603774    11.00000    0.05579    0.04019 =
         0.09313   -0.01001   -0.00257    0.00091
C6    1    0.505631    0.706777    0.650012    11.00000    0.05490    0.03627 =
         0.07737   -0.00608   -0.00621    0.00226
C7    1    0.622680    0.522478    0.641033    11.00000    0.07659    0.04371 =
         0.09294   -0.00022    0.00738    0.00744
AFIX  33
H7A   2    0.571416    0.413026    0.621369    11.00000   -1.50000
H7B   2    0.662371    0.459135    0.670410    11.00000   -1.50000
H7C   2    0.705921    0.582430    0.625824    11.00000   -1.50000
AFIX   0
C8    1    0.597642    0.880481    0.680559    11.00000    0.09657    0.04529 =
         0.12337   -0.02151   -0.01675   -0.00374
AFIX  33
H8A   2    0.530462    0.997865    0.686752    11.00000   -1.50000
H8B   2    0.680062    0.934497    0.664136    11.00000   -1.50000
H8C   2    0.639248    0.816394    0.709662    11.00000   -1.50000
AFIX   0
C9    1    0.370119    0.635301    0.674909    11.00000    0.07416    0.03382 =
         0.06541   -0.00824   -0.00179    0.01883
C10   1    0.241859    0.763322    0.674218    11.00000    0.09308    0.03836 =
         0.08336   -0.00236    0.00443    0.02167
AFIX  43
H10A  2    0.237991    0.893773    0.657857    11.00000   -1.20000
AFIX   0
C11   1    0.117235    0.701050    0.697643    11.00000    0.07574    0.07118 =
         0.07519   -0.00581    0.00922    0.03585
AFIX  43
H11A  2    0.031521    0.790958    0.696731    11.00000   -1.20000
AFIX   0
C12   1    0.118338    0.507982    0.722268    11.00000    0.06582    0.05249 =
         0.06785   -0.01119    0.00329    0.02547
C13   1    0.246688    0.384121    0.724275    11.00000    0.07079    0.05066 =
         0.07575    0.00975    0.01041    0.02714
AFIX  43
H13A  2    0.252712    0.258290    0.742257    11.00000   -1.20000
AFIX   0
C14   1    0.370659    0.442980    0.699610    11.00000    0.06526    0.03565 =
         0.07739   -0.00152    0.01456    0.01947
AFIX  43
H14A  2    0.454943    0.350717    0.699883    11.00000   -1.20000
AFIX   0
C15   1   -0.020223    0.450795    0.747016    11.00000    0.06914    0.06738 =
         0.07373   -0.00255    0.00317    0.03787
C16   1   -0.028723    0.227315    0.764509    11.00000    0.07196    0.08805 =
         0.10058   -0.02623    0.03216    0.00856
AFIX  23
H16A  2    0.057603    0.200832    0.787911    11.00000   -1.20000
H16B  2   -0.021193    0.126733    0.738833    11.00000   -1.20000
AFIX   0
CL2   5    0.946948    0.034875    0.601356    11.00000    0.08630    0.21837 =
         0.10516    0.04176   -0.02104    0.00962
O3    4    0.268402    0.579709    0.341122    11.00000    0.07945    0.02603 =
         0.11545    0.00916    0.02398    0.00890
O4    4    0.799983   -0.230979    0.526151    11.00000    0.13243    0.10135 =
         0.11356    0.02398   -0.01353    0.05136
N2    3    0.166354    0.302899    0.376570    11.00000    0.03652    0.03175 =
         0.09759    0.00740    0.02132   -0.00164
C17   1    0.026480    0.426852    0.380103    11.00000    0.04589    0.06996 =
         0.08278    0.00569    0.01612    0.01517
AFIX  23
H17A  2   -0.031017    0.445199    0.349557    11.00000   -1.20000
H17B  2    0.049755    0.568559    0.393726    11.00000   -1.20000
AFIX   0
C18   1   -0.062985    0.288913    0.412145    11.00000    0.05009    0.09201 =
         0.10608    0.01133    0.01980    0.00448
AFIX  23
H18A  2   -0.057689    0.352565    0.443210    11.00000   -1.20000
H18B  2   -0.170181    0.278610    0.399601    11.00000   -1.20000
AFIX   0
C19   1    0.007609    0.077347    0.414225    11.00000    0.08643    0.08292 =
         0.14478    0.04093    0.04631    0.01622
AFIX  23
H19A  2   -0.056185   -0.022599    0.394640    11.00000   -1.20000
H19B  2    0.015124    0.023914    0.446202    11.00000   -1.20000
AFIX   0
C20   1    0.160806    0.086003    0.398329    11.00000    0.06023    0.03805 =
         0.12983    0.01901    0.02687   -0.00266
AFIX  23
H20A  2    0.173930   -0.027532    0.375664    11.00000   -1.20000
H20B  2    0.239945    0.071269    0.424475    11.00000   -1.20000
AFIX   0
C21   1    0.278677    0.387902    0.354739    11.00000    0.05253    0.03133 =
         0.04184    0.00097    0.00529   -0.00139
C22   1    0.425242    0.256633    0.347586    11.00000    0.03547    0.03118 =
         0.07083   -0.00260    0.01334   -0.01194
C23   1    0.380148    0.086293    0.311369    11.00000    0.07240    0.04066 =
         0.06314    0.00454    0.01400    0.00004
AFIX  33
H23A  2    0.468607    0.000651    0.306232    11.00000   -1.50000
H23B  2    0.340612    0.154743    0.282537    11.00000   -1.50000
H23C  2    0.302377   -0.005491    0.322170    11.00000   -1.50000
AFIX   0
C24   1    0.542600    0.409651    0.327848    11.00000    0.07130    0.04665 =
         0.05979    0.00468    0.02540   -0.00821
AFIX  33
H24A  2    0.633744    0.329642    0.322869    11.00000   -1.50000
H24B  2    0.568658    0.524782    0.349783    11.00000   -1.50000
H24C  2    0.498392    0.469700    0.298615    11.00000   -1.50000
AFIX   0
C25   1    0.500041    0.172940    0.394389    11.00000    0.03828    0.03359 =
         0.05619   -0.00183    0.01286   -0.00552
C26   1    0.518114    0.304867    0.432465    11.00000    0.03800    0.05022 =
         0.06658   -0.00068    0.00726    0.00782
AFIX  43
H26A  2    0.472006    0.440949    0.430439    11.00000   -1.20000
AFIX   0
C27   1    0.601183    0.246769    0.473759    11.00000    0.05006    0.05499 =
         0.08022   -0.01142    0.01340    0.00010
AFIX  43
H27A  2    0.617136    0.345888    0.498230    11.00000   -1.20000
AFIX   0
C28   1    0.663001    0.032756    0.478874    11.00000    0.03611    0.05791 =
         0.08508    0.00388    0.02301    0.01240
C29   1    0.642822   -0.098552    0.439299    11.00000    0.04813    0.03666 =
         0.10898    0.00653    0.02271    0.00006
AFIX  43
H29A  2    0.686424   -0.236290    0.440661    11.00000   -1.20000
AFIX   0
C30   1    0.562401   -0.033816    0.398987    11.00000    0.06345    0.02968 =
         0.06743   -0.00683    0.00686   -0.00207
AFIX  43
H30A  2    0.548524   -0.129514    0.373831    11.00000   -1.20000
AFIX   0
C31   1    0.758594   -0.039831    0.521116    11.00000    0.05937    0.08165 =
         0.07631    0.00783    0.00651    0.00401
C32   1    0.804916    0.117458    0.557059    11.00000    0.05525    0.14957 =
         0.07560    0.02046    0.00583   -0.01219
AFIX  23
H32B  2    0.714418    0.160189    0.571740    11.00000   -1.20000
H32A  2    0.842165    0.245254    0.542057    11.00000   -1.20000
HKLF 4
REM     X in Pc
REM R1 =  0.0597 for   1538 Fo > 4sig(Fo)  and  0.1212 for all   3048 data
REM    361 parameters refined using      2 restraints
END
WGHT      0.0070      0.0000
REM Highest difference peak  0.163,  deepest hole -0.194,  1-sigma level  0.043
Q1    1   0.5820 -0.0695  0.3696  11.00000  0.05    0.16
Q2    1  -0.1668  0.5848  0.7737  11.00000  0.05    0.16
Q3    1  -0.1259 -0.1883  0.3603  11.00000  0.05    0.16
Q4    1   0.3024  0.5494  0.2974  11.00000  0.05    0.16
Q5    1  -0.1827 -0.0923  0.4157  11.00000  0.05    0.16
Q6    1   0.2984  0.7923  0.5446  11.00000  0.05    0.15
Q7    1   0.2432  0.3075  0.2831  11.00000  0.05    0.15
Q8    1   0.3232  0.4059  0.6694  11.00000  0.05    0.15
Q9    1   0.6419  0.2699  0.2862  11.00000  0.05    0.14
Q10   1   0.2292  0.2171  0.2394  11.00000  0.05    0.14
;
data_RDM
_journal_date_recd_electronic     2013-06-30
_journal_date_accepted     2013-07-22
_journal_name_full     'Acta Crystallographica, Section E'
_journal_year     2013
_journal_volume     69
_journal_issue      8
_journal_page_first     o1326
_journal_page_last     o1326
_journal_paper_category     QO
_journal_paper_doi     10.1107/S1600536813020175
_journal_coeditor_code     VM2196
_publ_contact_author_name     'Professor Dong-mei Ren'
_publ_contact_author_address
;
Security and Environment Engineering College
Capital University of Economics and Business
Beijing 10070
People's Republic of China
;
_publ_contact_author_email     'nanoren@126.com'
_publ_contact_author_fax     '86-10-83951021'
_publ_contact_author_phone     '86-10-83951021'
_publ_section_title
;
2-[4-(2-Chloroacetyl)phenyl]-2-methyl-1-(pyrrolidin-1-yl)propan-1-one
;
loop_
    _publ_author_name
    _publ_author_address
    'Dong-mei Ren'
;
Security and Environment Engineering College
Capital University of Economics and Business
Beijing 10070
People's Republic of China
;
