# Supplementary material for: 2-[4-(2-Chloro­acet­yl)phen­yl]-2-methyl-1-(pyrrolidin-1-yl)propan-1-one
Source: Acta Crystallogr Sect E Struct Rep Online. 2013 Jul 27;69(Pt 8):o1326. doi: 10.1107/S1600536813020175 (PMC3793811; doi:10.1107/S1600536813020175)
Supplement: Supplementary file 2 [file e-69-o1326-Isup2.hkl]

# 
# h,k,l, Fc-squared, Fo-squared, sigma(Fo-squared) and status flag 
# 
data_I
_shelx_title '    X in Pc' 
_shelx_refln_list_code          4 
_shelx_F_calc_maximum      183.18 
_exptl_crystal_F_000       624.00 
_reflns_d_resolution_high  0.8264 
 
loop_ 
 _symmetry_equiv_pos_as_xyz 
 'x, y, z' 
 'x, -y, z+1/2' 
 
_cell_length_a     8.7380 
_cell_length_b     6.1660 
_cell_length_c    28.6700 
_cell_angle_alpha  90.000 
_cell_angle_beta   95.950 
_cell_angle_gamma  90.000 
 
_shelx_F_squared_multiplier     1.000 
 
loop_ 
 _refln_index_h 
 _refln_index_k 
 _refln_index_l 
 _refln_F_squared_calc 
 _refln_F_squared_meas 
 _refln_F_squared_sigma 
 _refln_observed_status 
   0   0 -34        3.67        2.81     10.88 o 
   1   0 -34        2.00       19.31     11.70 o 
   2   0 -34        2.70       17.15     12.36 o 
   0   1 -34        3.16       10.23      8.26 o 
   1   1 -34        4.68        6.66      8.56 o 
   2   1 -34        0.38        6.62      9.00 o 
   0   1 -33        2.13        9.65      9.65 o 
   1   1 -33        3.25        9.05      9.05 o 
   2   1 -33        2.43       13.55      8.56 o 
   3   1 -33        1.96        3.05      9.49 o 
   0   2 -33        6.13        9.74     12.33 o 
   1   2 -33        6.01        6.40      9.66 o 
   2   2 -33        1.89        7.77      8.18 o 
   0   0 -32        4.45        6.72     12.87 o 
   1   0 -32       21.26       35.39     12.78 o 
   2   0 -32        0.77       10.35     13.01 o 
   3   0 -32        5.61        7.65     14.13 o 
   4   0 -32       10.25       18.47     15.12 o 
   0   1 -32        4.76        5.25      8.84 o 
   1   1 -32       19.26        9.89      9.75 o 
   2   1 -32        7.23       14.18      8.94 o 
   3   1 -32        2.63        2.55      9.67 o 
   4   1 -32       13.96       29.41      9.77 o 
   0   2 -32        0.24        6.25     14.39 o 
   1   2 -32        7.84        6.83      8.43 o 
   2   2 -32        0.83       14.66      8.71 o 
   3   2 -32        0.26       14.40     10.61 o 
   0   1 -31        0.62       14.26     15.65 o 
   1   1 -31        4.39       15.50     15.50 o 
   2   1 -31        1.06        2.27     13.69 o 
   3   1 -31        4.77       10.77      9.95 o 
   4   1 -31        3.82        9.33     15.95 o 
   5   1 -31        7.07        6.50     11.26 o 
   0   2 -31        1.07       13.44      8.69 o 
   1   2 -31        2.11        7.80      9.77 o 
   2   2 -31        2.74        4.61      9.64 o 
   3   2 -31        5.93        1.02     18.26 o 
   4   2 -31        2.97       22.60      9.62 o 
   0   3 -31        2.54        6.46      9.11 o 
   1   3 -31        1.62       12.68      8.62 o 
   2   3 -31        1.75        3.44      9.71 o 
   0   0 -30        3.15        8.58     15.18 o 
   1   0 -30        2.68        3.97     14.65 o 
   2   0 -30        5.11       10.26     13.50 o 
   3   0 -30       60.98       69.17     18.48 o 
   4   0 -30       46.82       63.17     16.18 o 
   5   0 -30       45.53       46.37     17.78 o 
   6   0 -30        5.62       13.48     15.61 o 
   0   1 -30        2.69        8.31     15.55 o 
   1   1 -30       16.17        8.45     11.12 o 
   2   1 -30       13.54        8.44     13.18 o 
   3   1 -30       10.35       14.83     10.18 o 
   4   1 -30        0.93        2.44     10.03 o 
   5   1 -30        3.32       11.92     11.92 o 
   0   2 -30        0.16        4.95      9.19 o 
   1   2 -30        5.80        2.06     14.64 o 
   2   2 -30        1.71       10.46     10.46 o 
   3   2 -30        9.26       14.22      9.85 o 
   4   2 -30        1.31       10.85     10.85 o 
   5   2 -30        4.54       10.06     11.27 o 
   0   3 -30        0.28        1.75      8.63 o 
   1   3 -30        1.70        9.42      9.42 o 
   2   3 -30        1.55        9.01      9.01 o 
   3   3 -30        4.72        3.47     10.12 o 
   4   3 -30        6.76       19.60     14.34 o 
   0   1 -29        4.31       10.99     11.20 o 
   1   1 -29       26.02       34.00     10.53 o 
   2   1 -29       31.10       18.22     11.63 o 
   3   1 -29        5.15       10.64     10.64 o 
   4   1 -29       20.38       10.86     11.45 o 
   5   1 -29       37.28       51.57     12.51 o 
   6   1 -29        0.71        2.75     10.75 o 
   0   2 -29        2.63        2.22     21.15 o 
   1   2 -29       24.95       14.13     10.44 o 
   2   2 -29       13.91       18.12     10.41 o 
   3   2 -29        0.34        3.88     10.44 o 
   4   2 -29        9.59       20.23     10.17 o 
   5   2 -29        2.58        1.84     11.08 o 
   0   3 -29       10.58       19.54      9.42 o 
   1   3 -29        0.11        1.27     21.12 o 
   2   3 -29        8.87       13.47     15.00 o 
   3   3 -29        0.93        2.31      9.89 o 
   4   3 -29       15.30        7.38     11.07 o 
   0   4 -29        3.27        2.06     12.39 o 
   1   4 -29       10.91       13.40      8.37 o 
   0   0 -28       37.20       30.62     15.85 o 
   1   0 -28       81.08       58.04     15.79 o 
   2   0 -28      110.28      107.55     21.03 o 
   3   0 -28       41.87       41.11     17.50 o 
   4   0 -28       26.79       28.28      7.75 o 
   5   0 -28       14.81       30.68     14.20 o 
   6   0 -28        0.91       17.54     15.72 o 
   7   0 -28        6.45       13.54     15.09 o 
   0   1 -28       13.29        6.44      9.86 o 
   1   1 -28        2.83       11.78     11.78 o 
   2   1 -28       13.96        2.59     11.61 o 
   3   1 -28        4.09        2.95     18.11 o 
   4   1 -28        0.73        9.38     11.06 o 
   5   1 -28        8.95       13.79     13.79 o 
   6   1 -28        1.83       16.61     10.65 o 
   0   2 -28        0.47       11.48     22.89 o 
   1   2 -28       35.97       32.42     29.88 o 
   2   2 -28       20.97        7.94     21.64 o 
   3   2 -28        4.95       13.53     10.42 o 
   4   2 -28        3.75       15.40     11.57 o 
   5   2 -28        1.94       10.88     11.23 o 
   6   2 -28        2.30       13.87     10.89 o 
   0   3 -28        2.67       12.29      9.33 o 
   1   3 -28       11.66       22.85     16.10 o 
   2   3 -28        4.91        2.60      9.64 o 
   3   3 -28        2.28       10.83     10.83 o 
   4   3 -28        0.37        0.00     10.93 o 
   5   3 -28        5.48        5.09      1.46 o 
   0   4 -28        2.44        0.23     19.60 o 
   1   4 -28        2.04        1.13      9.39 o 
   2   4 -28        0.42        8.61      8.61 o 
   3   4 -28        1.35        6.27      9.60 o 
   0   1 -27       16.41       14.49     14.49 o 
   1   1 -27       55.23       50.38     10.70 o 
   2   1 -27        4.62        6.75     10.50 o 
   3   1 -27        9.50        6.44     10.42 o 
   4   1 -27       19.64       23.21     11.02 o 
   5   1 -27       25.68       23.76     20.39 o 
   6   1 -27        2.33        1.76     10.99 o 
   7   1 -27        1.33        9.49     11.11 o 
   0   2 -27       10.67        5.14     19.23 o 
   1   2 -27       16.36        3.54     15.22 o 
   2   2 -27       40.80       23.41     18.40 o 
   3   2 -27        6.35       11.11     11.11 o 
   4   2 -27       26.26       30.66     12.01 o 
   5   2 -27        8.80       16.01     10.56 o 
   6   2 -27        0.29        8.44     17.52 o 
   0   3 -27        1.72        6.57      9.44 o 
   1   3 -27        9.50        4.48     10.03 o 
   2   3 -27       10.30        3.41      9.61 o 
   3   3 -27        5.57       10.59      9.39 o 
   4   3 -27        6.78        6.50     11.55 o 
   5   3 -27        6.73       17.92     21.05 o 
   0   4 -27       15.77       10.69      9.87 o 
   1   4 -27       12.59        8.43     15.63 o 
   2   4 -27        2.38        5.25     11.12 o 
   3   4 -27        5.37        7.97     13.69 o 
   4   4 -27        2.32        3.84     11.17 o 
   0   0 -26       48.77       75.93     17.40 o 
   1   0 -26      336.32      324.63     25.26 o 
   2   0 -26       11.63        0.00     15.01 o 
   3   0 -26       39.15       58.58     17.06 o 
   4   0 -26        7.96        0.00     16.52 o 
   5   0 -26       11.75        8.45     17.30 o 
   6   0 -26        1.18        4.96     15.78 o 
   7   0 -26        5.82       11.26     15.21 o 
   0   1 -26       43.79       56.71     21.22 o 
   1   1 -26        9.08       12.17     12.17 o 
   2   1 -26       57.82       50.41     11.22 o 
   3   1 -26        4.18        2.15     10.55 o 
   4   1 -26        8.11        7.94     11.39 o 
   5   1 -26        2.74        2.34     12.40 o 
   6   1 -26        7.10        3.83     17.03 o 
   7   1 -26        2.04        4.21     11.10 o 
   0   2 -26       12.85       15.68      8.56 o 
   1   2 -26       17.66        2.21     28.40 o 
   2   2 -26       78.13       67.55     54.80 o 
   3   2 -26        1.66       15.06      9.75 o 
   4   2 -26       15.89        3.48     13.13 o 
   5   2 -26        1.19        5.35     11.22 o 
   6   2 -26        0.99       18.08     10.11 o 
   7   2 -26        2.27        5.06     10.96 o 
   0   3 -26        3.58        9.57      9.57 o 
   1   3 -26        1.53        1.67      9.81 o 
   2   3 -26        4.22        5.38      9.91 o 
   3   3 -26       15.06        6.14     10.62 o 
   4   3 -26       16.39       13.06     11.61 o 
   5   3 -26       13.98       11.37     11.42 o 
   6   3 -26        2.22       24.46     10.61 o 
   0   4 -26        1.27        0.32      9.87 o 
   1   4 -26       12.52        3.17     12.02 o 
   2   4 -26        7.71        3.06      8.61 o 
   3   4 -26       10.49        6.75     23.08 o 
   4   4 -26        3.25       15.92     10.56 o 
   0   1 -25       37.25       36.77     36.77 o 
   1   1 -25       39.86       35.97     10.84 o 
   2   1 -25       13.75        4.06     11.50 o 
   3   1 -25       71.75       69.60     12.13 o 
   4   1 -25       10.96        6.06     11.12 o 
   5   1 -25       14.19       11.55     13.48 o 
   6   1 -25        8.17        7.34     12.45 o 
   7   1 -25       15.08       12.06     11.50 o 
   0   2 -25       12.65        5.36      9.60 o 
   1   2 -25       21.00       28.41      9.95 o 
   2   2 -25       45.91       11.70     25.38 o 
   3   2 -25        1.76        5.62      9.76 o 
   4   2 -25       43.02       39.36     13.63 o 
   5   2 -25       10.71        1.06     11.09 o 
   6   2 -25        7.16       11.35     11.35 o 
   7   2 -25        2.90        7.08      9.68 o 
   0   3 -25       18.42       22.65     11.30 o 
   1   3 -25       37.75       27.47     10.11 o 
   2   3 -25       48.88       85.09     15.80 o 
   3   3 -25       10.16       21.79     10.13 o 
   4   3 -25       23.80       26.65     13.43 o 
   5   3 -25       16.46        6.47     12.03 o 
   6   3 -25        1.00       16.60      9.54 o 
   0   4 -25        1.55        6.38      9.27 o 
   1   4 -25        2.70       10.87      9.00 o 
   2   4 -25        0.32        7.49      9.33 o 
   3   4 -25        7.50        9.08     10.29 o 
   4   4 -25       14.61       39.98     12.79 o 
   5   4 -25        2.26        7.48     15.60 o 
   0   5 -25        6.45       11.42     11.32 o 
   1   5 -25        2.01        8.67     12.54 o 
   2   5 -25        0.86        9.43     12.42 o 
   0   0 -24      187.95      198.52     20.57 o 
   1   0 -24      103.25      105.68     18.15 o 
   2   0 -24        9.35       11.83     13.01 o 
   3   0 -24       23.92       16.99     14.78 o 
   4   0 -24       22.20       11.01     15.70 o 
   5   0 -24       92.04       58.67     20.99 o 
   6   0 -24       42.99       53.05     14.71 o 
   7   0 -24        6.62        7.48     17.49 o 
   8   0 -24       10.39        2.49     16.83 o 
   0   1 -24      121.68      157.02     37.08 o 
   1   1 -24       31.41        3.18     19.52 o 
   2   1 -24       77.34       58.27     11.23 o 
   3   1 -24        5.92       12.29     12.29 o 
   4   1 -24       14.25        2.19      9.84 o 
   5   1 -24       27.73       25.83     13.30 o 
   6   1 -24       12.12       17.64     11.48 o 
   7   1 -24        2.93       13.73     10.48 o 
   8   1 -24        1.03        9.18     10.63 o 
   0   2 -24        2.90        9.38      9.38 o 
   1   2 -24       33.46       14.10     12.45 o 
   2   2 -24       32.47       40.81     35.16 o 
   3   2 -24        4.62       14.03     10.08 o 
   4   2 -24       44.18       31.88     13.15 o 
   5   2 -24       29.57       26.37     13.42 o 
   6   2 -24        1.93        1.78     10.26 o 
   7   2 -24       10.79       10.29     12.39 o 
   0   3 -24        5.53        1.14     18.18 o 
   1   3 -24        7.01       13.00     13.00 o 
   2   3 -24       15.79       19.55     23.40 o 
   3   3 -24        7.15        0.01     21.44 o 
   4   3 -24       34.74       28.26     30.57 o 
   5   3 -24        4.10       12.29     12.29 o 
   6   3 -24        7.10        1.74     12.90 o 
   7   3 -24        6.91        2.30     13.81 o 
   0   4 -24        3.83        2.60      9.66 o 
   1   4 -24       13.11       15.39      9.75 o 
   2   4 -24       18.58        9.17     39.73 o 
   3   4 -24        0.03        5.91     10.75 o 
   4   4 -24        0.20       12.32     11.66 o 
   5   4 -24        3.34        6.87     11.80 o 
   0   5 -24        0.71       18.27     18.96 o 
   1   5 -24        7.64        6.55      8.69 o 
   2   5 -24        0.67       13.23      9.24 o 
   3   5 -24        1.00       11.72     11.72 o 
   0   1 -23        9.68       12.13     12.13 o 
   1   1 -23       21.96        1.08     18.49 o 
   2   1 -23       12.34        4.92     14.79 o 
   3   1 -23        4.26       21.76      9.60 o 
   4   1 -23        4.25       11.09     16.36 o 
   5   1 -23       23.88       16.92     16.41 o 
   6   1 -23        9.63       25.78     17.03 o 
   7   1 -23       11.51       16.24     11.12 o 
   8   1 -23        2.23        1.96     18.10 o 
   0   2 -23        5.78        3.53     11.99 o 
   1   2 -23        4.72       26.20     30.96 o 
   2   2 -23       11.65       13.51     25.99 o 
   3   2 -23       15.41       11.97     11.02 o 
   4   2 -23        8.84        2.92     28.08 o 
   5   2 -23       11.38        8.27     12.46 o 
   6   2 -23       13.98       25.14     10.96 o 
   7   2 -23        0.81       13.26     10.50 o 
   8   2 -23        0.08        5.00     10.26 o 
   0   3 -23       20.09       18.05      9.35 o 
   1   3 -23       96.31       74.11     18.84 o 
   2   3 -23        2.37        3.82     18.63 o 
   3   3 -23       15.68        1.26     14.64 o 
   4   3 -23       23.09       19.86     13.94 o 
   5   3 -23       53.11       37.60     14.06 o 
   6   3 -23        6.12        6.38     11.07 o 
   7   3 -23        2.79        8.55     14.58 o 
   0   4 -23       25.13       24.55     10.60 o 
   1   4 -23        7.81        2.40     10.54 o 
   2   4 -23        0.69       14.19     14.19 o 
   3   4 -23       12.14       10.70     10.55 o 
   4   4 -23        1.35        0.15     11.68 o 
   5   4 -23        4.76        8.16     11.95 o 
   6   4 -23        7.71        8.49     14.84 o 
   0   5 -23        0.78        4.71      9.74 o 
   1   5 -23        2.92        0.21     10.42 o 
   2   5 -23        5.46       10.28     10.28 o 
   3   5 -23        2.96       17.27     20.91 o 
   4   5 -23       25.13       29.51     13.39 o 
   0   0 -22      136.07      164.64     19.33 o 
   1   0 -22       68.55       99.63     14.46 o 
   2   0 -22       16.36       10.16     13.55 o 
   3   0 -22        9.91       13.82     13.82 o 
   4   0 -22       50.87       70.30     18.57 o 
   5   0 -22       53.70       54.94     19.01 o 
   6   0 -22       30.53       11.91     18.71 o 
   7   0 -22       13.09       42.60     15.69 o 
   8   0 -22        0.55        3.68     15.68 o 
   0   1 -22        9.10        0.17     14.87 o 
   1   1 -22       27.67       10.85     30.10 o 
   2   1 -22        6.22        3.87      8.34 o 
   3   1 -22        9.93        4.70     19.50 o 
   4   1 -22        5.64        7.42     13.31 o 
   5   1 -22        3.88        7.36     10.97 o 
   6   1 -22       63.69       78.75     34.02 o 
   7   1 -22        5.86       11.45     12.31 o 
   8   1 -22        0.03       10.17     10.97 o 
   0   2 -22       27.31       31.64     25.35 o 
   1   2 -22       46.60       27.70     17.65 o 
   2   2 -22       21.16       18.48     22.13 o 
   3   2 -22       57.22       70.13     21.60 o 
   4   2 -22       23.98       33.14     11.62 o 
   5   2 -22        6.86        8.34     11.88 o 
   6   2 -22        7.48        8.71     18.67 o 
   7   2 -22        2.72       13.77     10.00 o 
   8   2 -22        4.61        3.46     10.60 o 
   0   3 -22        6.76       10.78     10.78 o 
   1   3 -22       15.71        3.01     22.82 o 
   2   3 -22       60.32       39.32     11.13 o 
   3   3 -22        3.83        4.69     10.78 o 
   4   3 -22        2.33        1.80     11.99 o 
   5   3 -22       53.37       64.37     14.59 o 
   6   3 -22        8.51       33.50     11.39 o 
   7   3 -22        1.38        6.64     10.82 o 
   0   4 -22       14.25        2.55     20.58 o 
   1   4 -22       28.65       17.08     10.23 o 
   2   4 -22        9.97       14.65     14.65 o 
   3   4 -22       11.97       17.59     11.35 o 
   4   4 -22        1.13       18.63     23.36 o 
   5   4 -22        4.41        1.95     12.91 o 
   6   4 -22        6.10       14.08     15.40 o 
   0   5 -22        1.53       16.00     16.00 o 
   1   5 -22       14.80       11.01     11.01 o 
   2   5 -22        2.04        4.52     16.01 o 
   3   5 -22        5.76        9.78     17.65 o 
   4   5 -22        7.92       24.61     12.58 o 
   0   1 -21       22.33       10.17     10.17 o 
   1   1 -21       25.25       34.56      9.95 o 
   2   1 -21      203.86      198.21     14.26 o 
   3   1 -21        5.83        0.65      9.32 o 
   4   1 -21       58.72       66.08     17.37 o 
   5   1 -21       33.38       51.93     13.92 o 
   6   1 -21       21.86       24.24     12.44 o 
   7   1 -21       11.40        9.60     31.85 o 
   8   1 -21       13.96        7.95     11.18 o 
   0   2 -21       53.04       32.48     10.39 o 
   1   2 -21       53.83        4.13     30.67 o 
   2   2 -21       48.96       49.84     12.04 o 
   3   2 -21      107.19      119.95     20.16 o 
   4   2 -21       36.04       40.26     11.36 o 
   5   2 -21       82.81       89.26     13.43 o 
   6   2 -21       12.56        2.67     12.46 o 
   7   2 -21        8.42        8.67     11.23 o 
   8   2 -21        7.17       10.07     10.04 o 
   0   3 -21       71.88       68.94      9.90 o 
   1   3 -21       63.47       55.09     10.88 o 
   2   3 -21       68.33       42.22     14.18 o 
   3   3 -21       14.88        8.38     11.66 o 
   4   3 -21        7.86       11.54     10.94 o 
   5   3 -21       25.87        5.41     13.84 o 
   6   3 -21       20.62       11.33     12.12 o 
   7   3 -21        2.32        8.96     10.24 o 
   0   4 -21        2.02       13.19      8.38 o 
   1   4 -21        4.63        3.05     19.37 o 
   2   4 -21       49.97       34.09     12.52 o 
   3   4 -21       15.83       16.03     22.67 o 
   4   4 -21       24.37       45.32     13.00 o 
   5   4 -21       21.67       18.93     17.21 o 
   6   4 -21       10.98        5.20     11.53 o 
   0   5 -21        4.79       13.11      9.85 o 
   1   5 -21       18.78       31.35     10.47 o 
   2   5 -21       15.14       34.10     15.05 o 
   3   5 -21       25.37       27.88     11.73 o 
   4   5 -21       21.62       28.37     20.51 o 
   5   5 -21        0.41        6.45     12.21 o 
   0   0 -20       77.24       87.67     15.84 o 
   1   0 -20      243.82      236.79     17.73 o 
   2   0 -20      158.30      162.99     16.03 o 
   3   0 -20      126.08      127.65     16.29 o 
   4   0 -20       49.68       32.74     15.77 o 
   5   0 -20       68.19       86.44     17.07 o 
   6   0 -20        0.11        3.32     14.45 o 
   7   0 -20       22.46        8.25     15.28 o 
   8   0 -20       35.85       52.88     15.90 o 
   9   0 -20        0.94       14.25     15.65 o 
   0   1 -20       84.62       92.09      9.64 o 
   1   1 -20        9.05        0.07     10.12 o 
   2   1 -20       54.12       54.15     13.50 o 
   3   1 -20       48.15       57.09      9.94 o 
   4   1 -20        8.25        7.73     10.21 o 
   5   1 -20      100.08       82.82     18.12 o 
   6   1 -20       24.07        6.36     17.03 o 
   7   1 -20       12.34        5.02     11.06 o 
   8   1 -20        8.72        2.90     10.50 o 
   9   1 -20        8.61        7.98     10.65 o 
   0   2 -20       67.46       70.44     14.53 o 
   1   2 -20        2.82       14.97     29.15 o 
   2   2 -20        9.82        6.93     10.74 o 
   3   2 -20      136.66       91.94     33.35 o 
   4   2 -20        8.68        5.36     16.85 o 
   5   2 -20       53.78       66.97     13.02 o 
   6   2 -20        4.20       17.75     10.62 o 
   7   2 -20        2.27       20.59      9.81 o 
   8   2 -20       11.94       15.31     18.18 o 
   0   3 -20       26.98       33.34      9.30 o 
   1   3 -20       13.06       12.65     18.15 o 
   2   3 -20       30.50       40.77     23.53 o 
   3   3 -20       40.26       47.34     17.75 o 
   4   3 -20       20.15        6.75     15.33 o 
   5   3 -20       24.45       22.03     12.83 o 
   6   3 -20       45.32       49.41     12.40 o 
   7   3 -20       19.75       21.60     11.42 o 
   8   3 -20        4.58        4.97      9.94 o 
   0   4 -20        7.75       15.45      9.16 o 
   1   4 -20       27.72       27.92      9.09 o 
   2   4 -20      116.26      120.38     37.72 o 
   3   4 -20        0.31       17.92     10.32 o 
   4   4 -20        6.00        2.02     12.81 o 
   5   4 -20        3.81        8.71     12.40 o 
   6   4 -20       18.33       26.50     15.66 o 
   7   4 -20        5.44        2.36     10.46 o 
   0   5 -20        9.82        2.05     14.10 o 
   1   5 -20        8.70        1.74      9.94 o 
   2   5 -20       13.20       10.89     17.89 o 
   3   5 -20        7.65        5.95     15.74 o 
   4   5 -20        2.64       16.68     12.58 o 
   5   5 -20        0.36       10.41     21.91 o 
   0   6 -20        2.28        1.18      9.66 o 
   1   6 -20       13.17       20.30     10.12 o 
   2   6 -20       20.54        7.92     15.44 o 
   0   1 -19        1.49       13.34     13.34 o 
   1   1 -19       21.56       16.84      7.03 o 
   2   1 -19       40.29       28.40     10.77 o 
   3   1 -19       15.64        7.95     10.52 o 
   4   1 -19        2.66        7.55      8.56 o 
   5   1 -19        3.99        4.60     10.02 o 
   6   1 -19       75.58       73.83     16.55 o 
   7   1 -19        4.63       28.25     23.43 o 
   8   1 -19        4.52        2.54     31.50 o 
   9   1 -19       12.13        2.85     10.87 o 
   0   2 -19       76.56       67.36     10.78 o 
   1   2 -19       81.42      110.63     29.00 o 
   2   2 -19       21.70        7.27      8.52 o 
   3   2 -19      108.55      122.51     27.40 o 
   4   2 -19       27.94       45.87     10.70 o 
   5   2 -19      273.24      262.66     17.72 o 
   6   2 -19      108.18       83.55     13.90 o 
   7   2 -19       11.18        6.11     11.29 o 
   8   2 -19        3.42        8.97     11.11 o 
   0   3 -19       16.99        4.33     12.19 o 
   1   3 -19       94.74       81.48     26.29 o 
   2   3 -19      146.54      107.33     33.88 o 
   3   3 -19      145.75      172.42     48.07 o 
   4   3 -19        5.55       22.22     10.24 o 
   5   3 -19       42.08       41.37     11.57 o 
   6   3 -19        3.14        6.53     11.95 o 
   7   3 -19       14.29       15.49     10.82 o 
   8   3 -19       11.14        5.41     22.71 o 
   0   4 -19        0.23        4.47      9.39 o 
   1   4 -19       37.11       49.92      9.73 o 
   2   4 -19       77.94       73.42     26.08 o 
   3   4 -19        0.69        9.34     11.88 o 
   4   4 -19        2.35       13.74     13.74 o 
   5   4 -19        4.24        1.34     11.77 o 
   6   4 -19       13.42       35.49     10.80 o 
   7   4 -19        0.76        8.67     11.66 o 
   0   5 -19        3.77       10.82     11.71 o 
   1   5 -19        7.25       16.46      9.30 o 
   2   5 -19       26.64        3.34     11.87 o 
   3   5 -19       17.22       28.22     13.74 o 
   4   5 -19        0.07        4.62     11.95 o 
   5   5 -19        5.19       12.34     12.34 o 
   0   6 -19        0.30        5.97     10.25 o 
   1   6 -19       18.41       17.88     10.99 o 
   2   6 -19        4.39       13.13     11.11 o 
   0   0 -18       12.10       20.30     15.57 o 
   1   0 -18      103.23      112.14     13.28 o 
   2   0 -18     1198.73     1255.06     34.68 o 
   3   0 -18       81.78       82.72     15.72 o 
   4   0 -18      569.02      608.94     30.26 o 
   5   0 -18       43.47       64.70     14.15 o 
   6   0 -18       96.99       98.80     20.77 o 
   7   0 -18       52.55       54.15     19.60 o 
   8   0 -18       20.22       39.94     16.18 o 
   9   0 -18       11.28       26.11     16.40 o 
   0   1 -18       36.03       74.57     78.79 o 
   1   1 -18       41.49       28.59      7.57 o 
   2   1 -18      282.03      265.29     15.93 o 
   3   1 -18      102.34      101.14     22.60 o 
   4   1 -18       25.42       26.28      8.90 o 
   5   1 -18       56.19       60.42     13.61 o 
   6   1 -18       67.03       74.09     13.44 o 
   7   1 -18        4.62        4.44     14.78 o 
   8   1 -18        3.02       19.71     10.43 o 
   9   1 -18        3.04        7.92      9.95 o 
   0   2 -18       43.45       59.07     11.59 o 
   1   2 -18       49.21       20.43     70.22 o 
   2   2 -18      168.79      162.78     31.23 o 
   3   2 -18       35.96       21.36     21.19 o 
   4   2 -18        1.74       15.72     17.15 o 
   5   2 -18       64.87       51.18     25.25 o 
   6   2 -18       36.72       25.52     11.01 o 
   7   2 -18       59.39       68.54     12.19 o 
   8   2 -18       19.38       26.90     16.94 o 
   9   2 -18       14.92       15.20      9.99 o 
   0   3 -18       61.19       62.50     10.75 o 
   1   3 -18       42.36       44.32     15.62 o 
   2   3 -18       25.40       14.01     22.32 o 
   3   3 -18      251.76      230.93     73.50 o 
   4   3 -18       49.01       51.37     13.09 o 
   5   3 -18       65.21       71.15     18.10 o 
   6   3 -18      136.70      129.72     15.13 o 
   7   3 -18       19.48       33.82     21.61 o 
   8   3 -18       14.79       13.62     10.78 o 
   0   4 -18       57.98       65.49     11.43 o 
   1   4 -18       28.55       27.87     20.77 o 
   2   4 -18        9.16       31.50      9.90 o 
   3   4 -18        0.86        5.33     11.26 o 
   4   4 -18        4.02        2.11     12.26 o 
   5   4 -18        8.02        0.03     31.42 o 
   6   4 -18       15.44       22.07     32.76 o 
   7   4 -18       10.58       22.53     11.71 o 
   0   5 -18       16.45       11.53     11.53 o 
   1   5 -18        7.89       15.71     10.07 o 
   2   5 -18       18.31       35.09     23.53 o 
   3   5 -18        8.92       21.94     18.09 o 
   4   5 -18       30.65       24.66     12.26 o 
   5   5 -18        7.01        2.72     37.49 o 
   6   5 -18        4.42        2.15     10.85 o 
   0   6 -18        4.01        1.74     14.81 o 
   1   6 -18       10.16        1.55     11.69 o 
   2   6 -18       12.22        6.66     10.41 o 
   3   6 -18        0.85        2.99     20.04 o 
   0   1 -17      242.98      298.01     66.39 o 
   1   1 -17       29.13       17.92      7.49 o 
   2   1 -17       99.36       93.53     14.37 o 
   3   1 -17      312.45      287.22     32.04 o 
   4   1 -17      103.02       95.22     10.41 o 
   5   1 -17        0.66       10.25     12.99 o 
   6   1 -17       60.65       71.13     11.74 o 
   7   1 -17        9.41       28.25     10.12 o 
   8   1 -17       39.09       27.37     11.58 o 
   9   1 -17        7.49       10.89     10.89 o 
   0   2 -17       26.05       26.63     22.07 o 
   1   2 -17      127.31      162.36     69.85 o 
   2   2 -17      280.17      249.79     91.00 o 
   3   2 -17      253.89      253.86     26.27 o 
   4   2 -17       11.95        9.63      9.69 o 
   5   2 -17      133.93      139.70     12.55 o 
   6   2 -17       15.88       25.83     12.90 o 
   7   2 -17        7.59       14.99     19.51 o 
   8   2 -17       19.66        8.47     11.47 o 
   9   2 -17       22.03       23.32     11.01 o 
   0   3 -17       26.88       21.23      8.47 o 
   1   3 -17       29.27       42.19      9.70 o 
   2   3 -17      125.54      144.93     43.69 o 
   3   3 -17       15.37        0.66     13.62 o 
   4   3 -17       50.93       38.84     10.72 o 
   5   3 -17       29.16       36.09     12.02 o 
   6   3 -17      108.97      115.96     27.32 o 
   7   3 -17       15.28       25.73     11.79 o 
   8   3 -17        8.04        1.92     11.28 o 
   0   4 -17       87.32       87.35     11.62 o 
   1   4 -17        9.11        4.56      9.20 o 
   2   4 -17       77.14      107.51     41.86 o 
   3   4 -17       49.73       52.18     13.08 o 
   4   4 -17       16.52       20.08     11.92 o 
   5   4 -17       43.62       35.35     11.58 o 
   6   4 -17       27.40       38.14     11.04 o 
   7   4 -17       11.24       35.66     11.69 o 
   0   5 -17       10.61       21.18     10.26 o 
   1   5 -17       11.71       24.86     20.87 o 
   2   5 -17        1.58        0.58     10.70 o 
   3   5 -17        2.42        1.66     13.33 o 
   4   5 -17        9.34       31.28     11.94 o 
   5   5 -17       26.86       14.96     12.08 o 
   6   5 -17        5.40       13.56     10.60 o 
   0   6 -17        9.80       13.82      8.86 o 
   1   6 -17        8.86       28.78      9.76 o 
   2   6 -17        2.76        2.24     14.77 o 
   3   6 -17        5.30        3.73     12.17 o 
   4   6 -17        8.34        3.68     14.07 o 
   0   0 -16      370.62      409.75     23.65 o 
   1   0 -16      239.77      236.83     16.68 o 
   2   0 -16      210.90      244.89     16.14 o 
   3   0 -16      184.60      195.02     16.64 o 
   4   0 -16      124.63      130.13     19.00 o 
   5   0 -16       66.02       52.49     14.65 o 
   6   0 -16      442.42      433.10     28.82 o 
   7   0 -16       19.15        2.21     16.81 o 
   8   0 -16       39.71       20.18     20.18 o 
   9   0 -16       13.86        7.11     16.77 o 
   0   1 -16      462.98      452.33     14.53 o 
   1   1 -16      169.81      169.31     22.15 o 
   2   1 -16      313.17      271.68     61.88 o 
   3   1 -16       71.72       77.96      9.66 o 
   4   1 -16       34.71       35.31     10.00 o 
   5   1 -16      152.86      158.21     13.09 o 
   6   1 -16       36.98       67.93     25.77 o 
   7   1 -16       60.88       59.89     11.49 o 
   8   1 -16        9.03        2.20     11.03 o 
   9   1 -16       12.57       22.16     28.51 o 
   0   2 -16       10.55       22.30     15.53 o 
   1   2 -16       26.95       45.23     62.73 o 
   2   2 -16       80.97       16.31     51.31 o 
   3   2 -16       96.20       96.79     11.06 o 
   4   2 -16       50.25       44.55     14.00 o 
   5   2 -16       86.08       84.48     12.36 o 
   6   2 -16       31.81       42.72     10.68 o 
   7   2 -16        8.11       11.42     10.61 o 
   8   2 -16        0.53        2.76     10.06 o 
   9   2 -16        0.92        2.89     17.63 o 
   0   3 -16        4.00        6.02      7.93 o 
   1   3 -16       12.10        3.09      8.85 o 
   2   3 -16       35.25       29.59     19.14 o 
   3   3 -16      234.31      218.59     51.90 o 
   4   3 -16        3.23       23.19      9.76 o 
   5   3 -16       74.71      100.71     12.63 o 
   6   3 -16        1.33        5.48     11.69 o 
   7   3 -16        3.08       13.83     10.61 o 
   8   3 -16       15.87       24.09     10.67 o 
   0   4 -16      166.77      154.01     38.39 o 
   1   4 -16      112.53      139.70     46.52 o 
   2   4 -16      145.42      156.96     67.74 o 
   3   4 -16       50.83       39.90     13.18 o 
   4   4 -16      126.98      108.38     19.54 o 
   5   4 -16       21.90       40.86     11.87 o 
   6   4 -16        1.12       13.46     13.16 o 
   7   4 -16        6.54        3.25     11.56 o 
   0   5 -16      111.44      119.48     47.62 o 
   1   5 -16        7.47        9.37     13.33 o 
   2   5 -16       53.15       23.51     16.46 o 
   3   5 -16       10.67        7.16     24.66 o 
   4   5 -16       26.37       28.21     16.16 o 
   5   5 -16       19.40       32.43     11.34 o 
   6   5 -16        5.79        7.15     20.37 o 
   0   6 -16        1.31       10.22      8.92 o 
   1   6 -16       16.49        1.38     10.98 o 
   2   6 -16        3.82        4.28     14.68 o 
   3   6 -16       11.90       14.81     11.82 o 
   4   6 -16        2.92       11.45     12.80 o 
   0   1 -15        6.06      109.82    109.82 o 
   1   1 -15        6.85       38.77     38.77 o 
   2   1 -15        0.56        8.56      8.56 o 
   3   1 -15      177.71      177.52     10.85 o 
   4   1 -15      180.64      201.36     14.86 o 
   5   1 -15        8.80        9.10      9.10 o 
   6   1 -15       24.23       10.59     11.28 o 
   7   1 -15       30.05       40.05     10.66 o 
   8   1 -15        3.34       13.84      9.80 o 
   9   1 -15       16.72       38.96     11.19 o 
   0   2 -15       56.56       39.38     19.08 o 
   1   2 -15       79.87       89.35      9.86 o 
   2   2 -15       13.09        8.63      8.20 o 
   3   2 -15       18.00       16.22      4.47 o 
   4   2 -15        2.19        6.87      8.37 o 
   5   2 -15        5.43       25.19     10.35 o 
   6   2 -15      184.53      181.33     14.44 o 
   7   2 -15        1.71        0.97     10.66 o 
   8   2 -15       31.30       21.40     10.94 o 
   9   2 -15       15.98       21.17     10.94 o 
   0   3 -15       40.65       38.47      8.41 o 
   1   3 -15      197.95      168.65     45.90 o 
   2   3 -15      262.91      199.12     79.39 o 
   3   3 -15       45.86       37.07     11.82 o 
   4   3 -15      174.02      143.07     22.68 o 
   5   3 -15        0.25        1.17      9.44 o 
   6   3 -15       42.29       45.41     11.89 o 
   7   3 -15        4.97        4.10     24.35 o 
   8   3 -15        6.85        5.02     13.88 o 
   0   4 -15      113.15      108.60     26.63 o 
   1   4 -15       92.97       98.89     32.11 o 
   2   4 -15      116.31      120.70     53.24 o 
   3   4 -15      104.38      100.11     14.75 o 
   4   4 -15      127.62      128.74     41.16 o 
   5   4 -15       33.76       12.36     13.08 o 
   6   4 -15       20.85        4.67     11.14 o 
   7   4 -15       17.27       10.89     10.87 o 
   8   4 -15       11.78        6.69     12.37 o 
   0   5 -15       67.60       83.23     18.41 o 
   1   5 -15       14.75       28.66      9.45 o 
   2   5 -15        8.44       12.30     17.87 o 
   3   5 -15       13.08       11.93     11.87 o 
   4   5 -15       34.14       37.97     12.19 o 
   5   5 -15        9.23       11.96     11.80 o 
   6   5 -15       10.14        6.42     11.22 o 
   0   6 -15        9.53        6.36      9.37 o 
   1   6 -15        0.70        7.42      9.96 o 
   2   6 -15       12.75        0.84     12.30 o 
   3   6 -15       11.40        2.93     11.67 o 
   4   6 -15        9.77        3.57     12.25 o 
   0   0 -14      480.81      462.70     24.22 o 
   1   0 -14       75.65       49.82      9.99 o 
   2   0 -14     1157.19     1161.13     28.53 o 
   3   0 -14     1012.57     1045.25     28.97 o 
   4   0 -14       28.84       24.87     12.06 o 
   5   0 -14      101.93      144.50     15.64 o 
   6   0 -14      192.43      180.35     21.40 o 
   7   0 -14        1.53        7.17     19.31 o 
   8   0 -14        4.47       16.78     16.78 o 
   9   0 -14        6.75        5.84     15.61 o 
  10   0 -14       21.44       20.94     14.87 o 
   0   1 -14      938.15      972.20    108.40 o 
   1   1 -14      192.38      181.84     28.04 o 
   2   1 -14      377.29      355.49     70.14 o 
   3   1 -14      106.44      118.63      9.86 o 
   4   1 -14       16.93       19.92      9.12 o 
   5   1 -14       78.11       97.28     10.86 o 
   6   1 -14      209.67      242.14     28.11 o 
   7   1 -14       33.35       50.79     24.55 o 
   8   1 -14       10.04       13.47     10.24 o 
   9   1 -14       13.35       17.64     11.08 o 
   0   2 -14      276.65      276.59     60.65 o 
   1   2 -14       84.70       64.47     19.66 o 
   2   2 -14      240.94      214.54     61.63 o 
   3   2 -14      142.91      143.98     13.42 o 
   4   2 -14       99.98       93.86     19.83 o 
   5   2 -14      134.19      143.23     12.40 o 
   6   2 -14      113.37      132.63     13.62 o 
   7   2 -14       23.63       48.43     38.32 o 
   8   2 -14       27.51       17.22     11.68 o 
   9   2 -14        7.95        0.83     12.02 o 
   0   3 -14        7.68        5.77      9.98 o 
   1   3 -14      279.67      241.52     87.71 o 
   2   3 -14       23.89       67.55     44.87 o 
   3   3 -14       25.26       28.26      9.77 o 
   4   3 -14       87.04       67.51     11.66 o 
   5   3 -14      135.74      140.68     12.57 o 
   6   3 -14       48.91       51.65     11.03 o 
   7   3 -14       24.59       20.96     11.24 o 
   8   3 -14       25.20       13.75     21.48 o 
   9   3 -14        9.98        9.02     12.94 o 
   0   4 -14        4.15        1.83      9.10 o 
   1   4 -14       13.85        7.51      9.58 o 
   2   4 -14       43.34       39.96     11.42 o 
   3   4 -14      149.86      147.36     46.54 o 
   4   4 -14       52.71       48.74     12.81 o 
   5   4 -14       30.39       40.86     11.21 o 
   6   4 -14        0.47        1.07     16.94 o 
   7   4 -14        1.33        2.00     11.33 o 
   8   4 -14        0.97        4.47     10.77 o 
   0   5 -14       83.37       71.27     11.81 o 
   1   5 -14       52.95       78.00     12.06 o 
   2   5 -14      157.76      198.39     70.10 o 
   3   5 -14       14.72       16.86      4.70 o 
   4   5 -14        8.35        1.14     11.68 o 
   5   5 -14       42.35       42.98     11.47 o 
   6   5 -14        8.17       12.77     12.77 o 
   0   6 -14       33.57       29.14     10.52 o 
   1   6 -14       38.82       21.26     13.28 o 
   2   6 -14       11.97       17.67     28.99 o 
   3   6 -14        3.18        4.93     18.17 o 
   4   6 -14        5.42       10.13     11.20 o 
   0   1 -13     1354.02     1306.15     20.84 o 
   1   1 -13      691.42      701.08     99.62 o 
   2   1 -13      497.18      405.34     52.10 o 
   3   1 -13       53.35       25.49     13.30 o 
   4   1 -13       81.32       81.06      9.34 o 
   5   1 -13      401.33      432.29     26.63 o 
   6   1 -13       52.72       77.84     10.32 o 
   7   1 -13      139.86      118.15     16.14 o 
   8   1 -13       30.68       31.64     10.86 o 
   9   1 -13        0.25       11.31     11.78 o 
  10   1 -13       34.54       26.30     10.34 o 
   0   2 -13      713.70      691.79     77.29 o 
   1   2 -13       27.16       24.70      7.01 o 
   2   2 -13      242.56      250.64     69.95 o 
   3   2 -13      109.90       76.39     15.52 o 
   4   2 -13      158.11      157.78     11.24 o 
   5   2 -13       76.19       55.46     11.62 o 
   6   2 -13      421.17      401.01     20.88 o 
   7   2 -13       35.21       35.66     10.59 o 
   8   2 -13       42.34       36.94     12.75 o 
   9   2 -13        0.46        0.10     10.84 o 
   0   3 -13       49.27       62.43     14.98 o 
   1   3 -13      165.34      161.11     46.26 o 
   2   3 -13       47.30       30.65      9.22 o 
   3   3 -13      116.69      106.45     29.42 o 
   4   3 -13       55.07       50.50     11.07 o 
   5   3 -13       17.10       29.64      9.56 o 
   6   3 -13       67.28       69.45     12.17 o 
   7   3 -13        0.68       13.18     13.23 o 
   8   3 -13       11.35       15.82     11.44 o 
   9   3 -13        3.19        0.69     10.89 o 
   0   4 -13       57.45       27.34     18.15 o 
   1   4 -13       34.63       16.51     11.47 o 
   2   4 -13       12.17       15.75     10.32 o 
   3   4 -13      117.83      130.86     36.95 o 
   4   4 -13      169.87      135.30     14.64 o 
   5   4 -13       33.51       27.74     10.57 o 
   6   4 -13        1.02       17.82     11.60 o 
   7   4 -13        3.02        0.88     11.99 o 
   8   4 -13        6.20        0.28     11.39 o 
   0   5 -13       33.58       18.84     10.18 o 
   1   5 -13        0.41        5.13      9.47 o 
   2   5 -13       23.88       23.78     17.94 o 
   3   5 -13       33.99       29.05     12.85 o 
   4   5 -13       19.43       14.15     26.49 o 
   5   5 -13        8.78       20.07     11.50 o 
   6   5 -13        5.63        1.38     11.94 o 
   7   5 -13        0.92        5.21     12.29 o 
   0   6 -13       44.27       62.58     12.19 o 
   1   6 -13       30.15       30.88     13.70 o 
   2   6 -13        7.79       16.17     14.68 o 
   3   6 -13        3.16        3.43     11.43 o 
   4   6 -13        2.53       22.66     12.34 o 
   5   6 -13        2.55        5.58     13.01 o 
   0   0 -12      967.27      999.02     28.38 o 
   1   0 -12      139.42      135.10     10.07 o 
   2   0 -12      300.75      303.20     14.99 o 
   3   0 -12     1998.97     1996.89     37.44 o 
   4   0 -12     1164.27     1127.60     31.42 o 
   5   0 -12      187.97      185.79     15.21 o 
   6   0 -12      717.13      754.54     32.97 o 
   7   0 -12       36.74       52.12     13.79 o 
   8   0 -12       12.84        7.61     15.10 o 
   9   0 -12       68.24       43.84     21.01 o 
  10   0 -12        5.70       17.66     17.66 o 
   0   1 -12      198.59      343.10     96.95 o 
   1   1 -12      174.49      206.27     38.84 o 
   2   1 -12      345.56      338.73     57.38 o 
   3   1 -12       21.81       17.21      4.53 o 
   4   1 -12      223.13      204.02     25.73 o 
   5   1 -12        0.82       12.51     12.05 o 
   6   1 -12      117.53      109.30     19.67 o 
   7   1 -12       92.39      108.19     14.39 o 
   8   1 -12       11.91        1.59     11.34 o 
   9   1 -12       11.09       24.17     11.73 o 
  10   1 -12       12.53       19.34     11.08 o 
   0   2 -12      341.95      357.99     69.08 o 
   1   2 -12      124.85       72.71     26.06 o 
   2   2 -12      180.56      165.13     53.11 o 
   3   2 -12      367.39      364.01     58.09 o 
   4   2 -12       19.05       50.56     18.53 o 
   5   2 -12       29.14       36.90      8.55 o 
   6   2 -12       95.28       85.71     14.44 o 
   7   2 -12      152.10      147.35     13.19 o 
   8   2 -12       35.53       14.45     11.93 o 
   9   2 -12       43.30       20.55     17.99 o 
   0   3 -12      344.66      342.57     65.71 o 
   1   3 -12      218.75      209.14     82.18 o 
   2   3 -12      224.67      268.41     84.93 o 
   3   3 -12       95.40       94.16     17.65 o 
   4   3 -12        5.34       11.07      8.58 o 
   5   3 -12       16.75        2.14      9.65 o 
   6   3 -12       11.20       14.46     22.59 o 
   7   3 -12       68.45       53.38     17.10 o 
   8   3 -12        9.42        1.00     12.52 o 
   9   3 -12       31.20       36.75     11.26 o 
   0   4 -12        0.54        1.14      8.97 o 
   1   4 -12       24.92       29.51      7.89 o 
   2   4 -12      122.70      122.32     28.10 o 
   3   4 -12      242.07      267.46     50.78 o 
   4   4 -12       65.55       78.34     12.69 o 
   5   4 -12       11.20       14.46     17.81 o 
   6   4 -12       17.08        2.89     10.61 o 
   7   4 -12        9.83       11.92     11.92 o 
   8   4 -12        0.19       10.94     11.05 o 
   0   5 -12       99.79      101.71     11.54 o 
   1   5 -12       65.97       65.82     10.92 o 
   2   5 -12      169.21      193.47     29.65 o 
   3   5 -12       16.44       30.80     12.32 o 
   4   5 -12       14.20       22.66     11.80 o 
   5   5 -12       31.45        2.79     12.68 o 
   6   5 -12       21.15       20.94     12.44 o 
   7   5 -12       10.98        5.49     18.29 o 
   0   6 -12       27.95       39.21     17.82 o 
   1   6 -12       11.07        7.87     14.24 o 
   2   6 -12       16.46       30.16     16.57 o 
   3   6 -12       29.94       30.88     13.55 o 
   4   6 -12        1.60        0.11     22.40 o 
   5   6 -12        9.70        3.94     13.47 o 
   0   1 -11       35.82      104.93     63.83 o 
   1   1 -11      437.75      406.42     55.72 o 
   2   1 -11      336.70      275.69     47.75 o 
   3   1 -11       85.49      120.69     15.99 o 
   4   1 -11      104.71      105.94      9.20 o 
   5   1 -11      133.40      132.92     10.83 o 
   6   1 -11      215.08      228.63     13.76 o 
   7   1 -11      197.60      214.35     14.48 o 
   8   1 -11       15.34       14.06     10.44 o 
   9   1 -11       13.10       28.11     10.51 o 
  10   1 -11       11.82        5.73     11.04 o 
   0   2 -11      831.33      915.12    135.52 o 
   1   2 -11      224.53      192.02     68.25 o 
   2   2 -11       18.25       12.69      6.28 o 
   3   2 -11       29.91       19.75     10.81 o 
   4   2 -11      278.09      285.09     36.60 o 
   5   2 -11       91.12       95.27     19.43 o 
   6   2 -11       23.58       29.06      9.43 o 
   7   2 -11       45.64       35.27     16.10 o 
   8   2 -11       61.35       50.26     14.71 o 
   9   2 -11        0.35        5.39     13.37 o 
   0   3 -11        2.16        6.15      6.15 o 
   1   3 -11      110.87       73.05     40.82 o 
   2   3 -11        9.01        5.72      8.10 o 
   3   3 -11      183.63      176.33     20.35 o 
   4   3 -11       44.34       59.98     13.81 o 
   5   3 -11       15.04       23.56     12.93 o 
   6   3 -11       44.04       24.14     18.43 o 
   7   3 -11       29.97       27.24     11.49 o 
   8   3 -11       18.51        6.32     13.50 o 
   9   3 -11        4.81        0.99     11.32 o 
   0   4 -11       32.48       31.66      8.54 o 
   1   4 -11      271.58      251.09     80.12 o 
   2   4 -11      364.86      379.38     46.66 o 
   3   4 -11       40.19       37.49      9.95 o 
   4   4 -11      299.19      244.32     36.04 o 
   5   4 -11      130.30      105.10     14.50 o 
   6   4 -11        0.66       10.02     11.42 o 
   7   4 -11        0.04        4.78     12.21 o 
   8   4 -11        6.80       12.08     12.17 o 
   0   5 -11       37.04       25.18     11.21 o 
   1   5 -11       55.69       72.20     17.63 o 
   2   5 -11       70.77       90.56     15.60 o 
   3   5 -11       49.12       54.03     12.83 o 
   4   5 -11       27.82        9.16     13.07 o 
   5   5 -11        5.72       10.35     13.17 o 
   6   5 -11       25.76       30.29     15.60 o 
   7   5 -11        1.13       30.02     11.58 o 
   0   6 -11       15.05        7.84     25.79 o 
   1   6 -11      112.18       92.41     32.75 o 
   2   6 -11       38.59       44.51     21.45 o 
   3   6 -11       29.94       39.36     13.51 o 
   4   6 -11        1.36       13.00     13.00 o 
   5   6 -11        3.91       19.32     12.56 o 
   0   7 -11        6.14       38.28     12.89 o 
   1   7 -11       22.28       21.32     15.89 o 
   0   0 -10     1327.69     1318.79     24.93 o 
   1   0 -10       95.43       83.95      8.08 o 
   2   0 -10      645.18      629.87     17.03 o 
   3   0 -10     1749.86     1797.33     31.27 o 
   4   0 -10      429.05      428.22     19.44 o 
   5   0 -10      125.68      152.83     23.35 o 
   6   0 -10       98.11       93.32     16.21 o 
   7   0 -10      212.79      248.78     21.26 o 
   8   0 -10       65.56       84.97     16.57 o 
   9   0 -10      100.33       76.66     20.49 o 
  10   0 -10       18.56       12.88     17.61 o 
   0   1 -10     4873.38     4427.10    455.78 o 
   1   1 -10      523.11      401.80     45.20 o 
   2   1 -10      133.02      119.63     22.83 o 
   3   1 -10     2397.64     2461.07    248.09 o 
   4   1 -10      240.03      254.64     11.39 o 
   5   1 -10      189.06      190.72     11.64 o 
   6   1 -10       93.98      125.24     26.37 o 
   7   1 -10      164.86      155.66     15.38 o 
   8   1 -10        0.91       14.37     12.68 o 
   9   1 -10       10.10        9.41     11.48 o 
  10   1 -10        5.82        9.43     10.93 o 
   0   2 -10      525.19      518.08    112.45 o 
   1   2 -10       22.48        9.16     15.90 o 
   2   2 -10     1068.41      804.68    165.93 o 
   3   2 -10       79.39       94.64      9.61 o 
   4   2 -10       48.59       43.31      8.33 o 
   5   2 -10      635.01      605.16     45.11 o 
   6   2 -10      142.88      145.46     12.97 o 
   7   2 -10        7.84       10.90     10.37 o 
   8   2 -10       33.93       13.22     12.03 o 
   9   2 -10        1.02       11.00     15.68 o 
   0   3 -10       59.60       65.59     17.77 o 
   1   3 -10        6.89        8.37      6.18 o 
   2   3 -10      195.20      162.95     45.00 o 
   3   3 -10       46.18       50.94      8.51 o 
   4   3 -10      596.20      488.19     85.24 o 
   5   3 -10       17.03        4.73      9.55 o 
   6   3 -10       29.76       22.94     10.64 o 
   7   3 -10       14.70        1.92     11.71 o 
   8   3 -10        5.90        2.37     20.09 o 
   9   3 -10       10.35        6.69     12.18 o 
   0   4 -10       23.57       42.43      7.68 o 
   1   4 -10       33.61       30.75      7.67 o 
   2   4 -10       41.86       46.23     10.62 o 
   3   4 -10      159.09      167.79     13.40 o 
   4   4 -10       55.99       76.33     12.76 o 
   5   4 -10      147.98      143.05     14.97 o 
   6   4 -10       21.27       18.28     11.67 o 
   7   4 -10        1.95        6.84     19.71 o 
   8   4 -10        4.47        0.92     17.89 o 
   0   5 -10       33.28       29.51     14.33 o 
   1   5 -10       60.15       30.89     14.16 o 
   2   5 -10      115.76      151.69     28.12 o 
   3   5 -10       91.07       84.13     13.38 o 
   4   5 -10       22.36       43.01     12.43 o 
   5   5 -10        6.78        6.22     12.72 o 
   6   5 -10       53.90       49.99     13.76 o 
   7   5 -10       19.82       40.39     34.39 o 
   0   6 -10       79.10       84.65     13.58 o 
   1   6 -10       45.10       49.11     26.34 o 
   2   6 -10       37.93       41.31     11.43 o 
   3   6 -10       29.28       19.23     13.00 o 
   4   6 -10       28.24       29.59     14.27 o 
   5   6 -10       29.85       35.89     12.59 o 
   0   7 -10        2.46       22.54     26.28 o 
   1   7 -10        2.10       11.71     14.58 o 
   2   7 -10        5.54       18.72      9.85 o 
   0   1  -9      102.00       97.66      8.05 o 
   1   1  -9      966.36      893.35    214.11 o 
   2   1  -9      225.53      204.66     32.02 o 
   3   1  -9     1313.33     1526.42    102.48 o 
   4   1  -9      517.00      518.76     21.08 o 
   5   1  -9      354.62      366.44     14.15 o 
   6   1  -9      159.90      152.79     12.37 o 
   7   1  -9      116.69      116.31     12.48 o 
   8   1  -9       46.48       52.10     19.92 o 
   9   1  -9       37.86       43.48     11.62 o 
  10   1  -9        3.51        3.94      9.64 o 
   0   2  -9       80.67      109.07     26.04 o 
   1   2  -9       51.68       43.93      9.26 o 
   2   2  -9      415.92      386.27     91.77 o 
   3   2  -9      359.54      372.12     29.97 o 
   4   2  -9      155.50      149.43      9.86 o 
   5   2  -9      106.59      104.85     10.38 o 
   6   2  -9      112.37      117.62     12.40 o 
   7   2  -9       85.12      107.57     12.98 o 
   8   2  -9       25.49       12.81     11.52 o 
   9   2  -9       14.79       24.45     11.44 o 
  10   2  -9        2.25        3.49     15.09 o 
   0   3  -9      230.32      263.22     31.31 o 
   1   3  -9      133.45      133.22     59.12 o 
   2   3  -9       97.92      113.75     13.93 o 
   3   3  -9      302.61      325.80     15.05 o 
   4   3  -9       71.39       66.11     10.23 o 
   5   3  -9        6.40       22.06     10.45 o 
   6   3  -9       61.02       59.62     12.81 o 
   7   3  -9       14.57       23.61     10.64 o 
   8   3  -9       17.11       22.28     10.87 o 
   9   3  -9        2.48        9.03     22.14 o 
   0   4  -9      145.29      170.46     26.47 o 
   1   4  -9       76.82       54.44     10.52 o 
   2   4  -9      177.56      180.60     12.94 o 
   3   4  -9        1.61        0.31      9.44 o 
   4   4  -9        9.59        3.26     10.86 o 
   5   4  -9       79.31       67.01     20.28 o 
   6   4  -9       83.98       86.58     12.97 o 
   7   4  -9       17.28        9.27     12.43 o 
   8   4  -9       15.78        5.03     12.93 o 
   0   5  -9       29.04       39.01     11.72 o 
   1   5  -9      225.23      179.20     42.09 o 
   2   5  -9       69.51       57.22     19.45 o 
   3   5  -9        2.38        2.31     12.44 o 
   4   5  -9       42.10       37.94     13.43 o 
   5   5  -9       24.55       18.39     32.99 o 
   6   5  -9       16.13       20.30     12.86 o 
   7   5  -9        9.10       14.39     21.77 o 
   0   6  -9       21.16       23.88     13.42 o 
   1   6  -9       26.45       43.17     11.92 o 
   2   6  -9       20.99       24.67     22.67 o 
   3   6  -9       14.12       17.36     12.83 o 
   4   6  -9        1.18       10.57     12.19 o 
   5   6  -9        1.59       10.95     12.82 o 
   0   7  -9       10.47        1.19     13.91 o 
   1   7  -9        0.08       12.20     12.20 o 
   2   7  -9       28.94       19.37     23.71 o 
   0   0  -8      135.33      156.50     12.34 o 
   1   0  -8     1059.17     1060.61     18.08 o 
   2   0  -8     2406.16     2412.38     27.79 o 
   3   0  -8      149.52      148.35     12.28 o 
   4   0  -8     3550.56     3590.76     48.41 o 
   5   0  -8      688.34      683.11     25.21 o 
   6   0  -8      409.32      383.77     22.09 o 
   7   0  -8      875.83      915.20     34.56 o 
   8   0  -8        4.40       11.52     15.41 o 
   9   0  -8        2.00       10.27     16.67 o 
  10   0  -8       55.77       50.58     15.03 o 
   0   1  -8     1256.98     1087.52    160.75 o 
   1   1  -8      343.82      347.09     47.24 o 
   2   1  -8      979.60      897.55    158.81 o 
   3   1  -8      243.50      222.59     22.98 o 
   4   1  -8     1485.63     1565.21     84.25 o 
   5   1  -8      727.41      692.97     17.96 o 
   6   1  -8       96.59      105.63     11.28 o 
   7   1  -8      278.23      262.02     15.69 o 
   8   1  -8       31.14       23.25     11.50 o 
   9   1  -8       10.49       11.33     10.58 o 
  10   1  -8       18.15       24.60     11.01 o 
   0   2  -8     1667.91     1455.42    293.55 o 
   1   2  -8      401.16      273.81    123.86 o 
   2   2  -8      721.83      551.79     94.57 o 
   3   2  -8      281.63      228.63     30.55 o 
   4   2  -8      566.90      557.15     16.28 o 
   5   2  -8      201.39      183.14     17.86 o 
   6   2  -8      163.58      165.41     12.46 o 
   7   2  -8      338.16      321.86     17.88 o 
   8   2  -8        1.26       23.91     18.73 o 
   9   2  -8        4.83        8.13     11.01 o 
  10   2  -8        8.35       15.26     11.91 o 
   0   3  -8      425.57      391.15     50.01 o 
   1   3  -8      232.40      197.79     61.72 o 
   2   3  -8      277.82      279.25     16.90 o 
   3   3  -8       81.80       79.25      8.88 o 
   4   3  -8       15.01       24.11     15.01 o 
   5   3  -8        9.49        0.08     10.59 o 
   6   3  -8       45.41       41.03     10.74 o 
   7   3  -8       23.89       36.56     14.47 o 
   8   3  -8       64.67       51.20     12.39 o 
   9   3  -8        1.02        6.22     11.72 o 
   0   4  -8       83.47       86.60     17.65 o 
   1   4  -8      334.21      281.50     83.60 o 
   2   4  -8      251.29      238.71     13.07 o 
   3   4  -8       51.16       53.65     11.01 o 
   4   4  -8       47.25       30.75     19.29 o 
   5   4  -8       74.77       81.10     12.23 o 
   6   4  -8       20.08       16.30     12.42 o 
   7   4  -8        7.47       25.11     15.48 o 
   8   4  -8        0.11       14.88     11.50 o 
   0   5  -8      164.98      195.39     45.29 o 
   1   5  -8      147.02      131.42     44.70 o 
   2   5  -8        0.23        4.50     10.02 o 
   3   5  -8      209.10      199.19     15.74 o 
   4   5  -8       56.40       57.62     16.05 o 
   5   5  -8       32.06       30.76     13.73 o 
   6   5  -8        0.53        7.72     15.16 o 
   7   5  -8       18.36        4.45     13.74 o 
   0   6  -8       18.37       17.99     22.48 o 
   1   6  -8       67.60       64.19     13.33 o 
   2   6  -8       41.36       30.42     12.01 o 
   3   6  -8       22.04       22.62     11.83 o 
   4   6  -8        6.86        2.07     13.58 o 
   5   6  -8        3.78       10.62     13.60 o 
   0   7  -8       18.82       23.01     13.12 o 
   1   7  -8        2.88        0.16     11.10 o 
   2   7  -8       10.05       25.59     10.18 o 
   0   1  -7      961.28      905.63    132.11 o 
   1   1  -7      997.22      727.22    186.69 o 
   2   1  -7      108.83      104.66     13.58 o 
   3   1  -7     2168.20     2120.93     80.78 o 
   4   1  -7     1075.37     1310.00     83.60 o 
   5   1  -7      594.72      573.54     16.32 o 
   6   1  -7      440.82      450.91     16.71 o 
   7   1  -7      160.07      136.31     14.64 o 
   8   1  -7       20.44        0.88     11.17 o 
   9   1  -7       45.97       33.49     11.90 o 
  10   1  -7        1.30       26.95      9.99 o 
   0   2  -7      529.76      463.02     92.55 o 
   1   2  -7      136.19      127.61     54.70 o 
   2   2  -7      131.79      130.81     16.31 o 
   3   2  -7       84.55       81.05      7.12 o 
   4   2  -7      131.88      135.05      9.57 o 
   5   2  -7       38.23       44.58     20.29 o 
   6   2  -7      156.33      159.19     12.57 o 
   7   2  -7      190.52      165.38     13.81 o 
   8   2  -7        7.32        4.54     10.72 o 
   9   2  -7        0.90        2.67     11.14 o 
  10   2  -7        1.02        3.17     11.00 o 
   0   3  -7      567.27      625.32     65.30 o 
   1   3  -7      872.68      897.76     34.97 o 
   2   3  -7      866.41      869.51     19.18 o 
   3   3  -7       36.06       36.97      8.46 o 
   4   3  -7       58.91       65.74     12.38 o 
   5   3  -7        1.29        3.64      8.83 o 
   6   3  -7        4.41        7.65     10.32 o 
   7   3  -7       14.40       23.28     11.34 o 
   8   3  -7        5.92        6.68     11.41 o 
   9   3  -7        2.70        7.31     11.80 o 
   0   4  -7      165.70      185.43     11.28 o 
   1   4  -7       50.33       28.48     27.07 o 
   2   4  -7       42.52       37.77     11.63 o 
   3   4  -7       52.38       41.26     11.15 o 
   4   4  -7      192.70      202.84     13.93 o 
   5   4  -7       72.90       68.50     13.08 o 
   6   4  -7       34.09       23.82     12.55 o 
   7   4  -7       18.05       10.57     18.67 o 
   8   4  -7       12.19       27.41     11.66 o 
   0   5  -7       51.32       54.24     13.94 o 
   1   5  -7       52.14       61.38     10.32 o 
   2   5  -7       93.51       85.68     15.92 o 
   3   5  -7       11.26       20.34     11.17 o 
   4   5  -7        0.14        3.89     22.76 o 
   5   5  -7        4.81       13.60     17.38 o 
   6   5  -7       23.27       25.79     12.87 o 
   7   5  -7       11.03        9.00     17.14 o 
   0   6  -7       53.75       59.30     12.64 o 
   1   6  -7       56.13       74.12     20.56 o 
   2   6  -7       62.36       57.77     11.82 o 
   3   6  -7        8.16        0.68     14.02 o 
   4   6  -7       11.83        3.13     12.38 o 
   5   6  -7        8.20        4.32     12.89 o 
   6   6  -7        4.63       15.32     16.32 o 
   0   7  -7       18.51       24.30     13.03 o 
   1   7  -7       60.59       58.59     12.14 o 
   2   7  -7       11.80       10.56      2.97 o 
   3   7  -7       18.52       22.32     26.70 o 
   0   0  -6     2826.55     2763.99     28.88 o 
   1   0  -6      323.55      310.31      9.85 o 
   2   0  -6    10548.23    10517.60     56.30 o 
   3   0  -6      803.72      834.34     28.75 o 
   4   0  -6      589.35      615.04     21.41 o 
   5   0  -6      479.64      457.07     21.51 o 
   6   0  -6      110.07      128.56     15.42 o 
   7   0  -6      358.11      347.47     24.67 o 
   8   0  -6       19.90       32.43     15.47 o 
   9   0  -6       12.79        1.15     16.78 o 
  10   0  -6        0.25       12.98     15.60 o 
   0   1  -6     4923.07     4790.88    791.35 o 
   1   1  -6      812.51      849.42    114.75 o 
   2   1  -6      300.69      309.04     13.33 o 
   3   1  -6     1478.96     1406.68     63.68 o 
   4   1  -6       37.49       44.68      7.45 o 
   5   1  -6      117.73      145.89     11.60 o 
   6   1  -6       65.95       87.18      9.83 o 
   7   1  -6       94.87       92.53     12.04 o 
   8   1  -6        0.04       10.27     10.27 o 
   9   1  -6        1.32        5.71     11.27 o 
  10   1  -6        5.28        6.15     10.55 o 
   0   2  -6      596.13      568.20     88.75 o 
   1   2  -6      513.09      451.54    104.17 o 
   2   2  -6      119.97      119.37      7.31 o 
   3   2  -6      408.80      352.61     34.85 o 
   4   2  -6      352.35      347.67     17.72 o 
   5   2  -6      142.15      147.12     10.86 o 
   6   2  -6       68.60       74.79     10.13 o 
   7   2  -6       80.02       94.11     12.15 o 
   8   2  -6        0.67        8.98     21.52 o 
   9   2  -6        5.20       13.43      9.88 o 
  10   2  -6       17.33        1.17     11.89 o 
   0   3  -6       36.39       37.59      7.71 o 
   1   3  -6        3.40        9.18      5.14 o 
   2   3  -6      652.43      669.78     27.77 o 
   3   3  -6      397.97      375.36     14.69 o 
   4   3  -6       39.41       30.89      8.50 o 
   5   3  -6       79.84       77.28     10.95 o 
   6   3  -6        0.64       11.52     11.52 o 
   7   3  -6       16.82        4.28     11.57 o 
   8   3  -6       23.76        6.37     14.40 o 
   9   3  -6       25.52       17.58     12.00 o 
   0   4  -6       99.17      109.86     16.50 o 
   1   4  -6      275.33      278.64     68.65 o 
   2   4  -6      163.32      145.44     11.01 o 
   3   4  -6      121.27      119.49     17.37 o 
   4   4  -6       22.67       25.43     12.08 o 
   5   4  -6       27.94       11.75     23.15 o 
   6   4  -6        0.60        5.43     11.86 o 
   7   4  -6        8.12        7.23     12.44 o 
   8   4  -6       30.62       12.14     37.26 o 
   0   5  -6       30.67       30.45     11.76 o 
   1   5  -6      313.45      332.28     99.01 o 
   2   5  -6      234.15      224.31     20.77 o 
   3   5  -6      201.67      258.36     46.07 o 
   4   5  -6       18.12       21.15     32.90 o 
   5   5  -6       24.89       30.01     20.72 o 
   6   5  -6       31.24       22.99     19.03 o 
   7   5  -6        0.60       16.35     12.62 o 
   0   6  -6      108.84      135.75     21.47 o 
   1   6  -6      109.65      108.52     13.93 o 
   2   6  -6        9.82       20.50     12.29 o 
   3   6  -6       13.47        9.92     11.74 o 
   4   6  -6       41.23       24.56     13.24 o 
   5   6  -6        0.47       13.89     12.99 o 
   6   6  -6       14.41        9.10     13.51 o 
   0   7  -6        4.93        6.83     11.91 o 
   1   7  -6        7.36        9.48     10.76 o 
   2   7  -6       18.12        3.46     22.20 o 
   3   7  -6       19.93        8.47     18.70 o 
   0   1  -5     8080.31     7223.05   1475.16 o 
   1   1  -5     1971.57     1742.57    354.38 o 
   2   1  -5      867.54      847.23     20.30 o 
   3   1  -5     1436.45     1471.46     24.98 o 
   4   1  -5     1128.78     1076.47     52.89 o 
   5   1  -5        2.29        9.96     10.57 o 
   6   1  -5      315.75      319.91     14.39 o 
   7   1  -5        5.22       17.65      9.52 o 
   8   1  -5       53.78       70.88     19.78 o 
   9   1  -5        9.51       30.91     11.01 o 
  10   1  -5       11.48        7.92     10.92 o 
   0   2  -5      525.22      570.58     78.69 o 
   1   2  -5     1820.23     1857.48     21.59 o 
   2   2  -5      142.97      138.30     15.27 o 
   3   2  -5      134.64      129.41      8.68 o 
   4   2  -5      120.97      120.29      9.45 o 
   5   2  -5       21.88       20.74     10.62 o 
   6   2  -5      113.94       95.70     11.93 o 
   7   2  -5       87.14       82.85     12.06 o 
   8   2  -5        0.08       10.86     10.86 o 
   9   2  -5       11.82       17.80     11.90 o 
  10   2  -5        0.88       11.45     13.13 o 
   0   3  -5      111.21      118.58     13.77 o 
   1   3  -5      243.31      290.78     45.72 o 
   2   3  -5       10.20        7.00      6.26 o 
   3   3  -5      235.50      234.31     15.37 o 
   4   3  -5      189.49      196.64     11.93 o 
   5   3  -5      123.73      114.79     20.41 o 
   6   3  -5        3.97       12.50     10.32 o 
   7   3  -5       51.84       73.96     27.97 o 
   8   3  -5        4.01       10.22     12.13 o 
   9   3  -5        6.50       23.77     10.74 o 
   0   4  -5       40.19       43.83      7.84 o 
   1   4  -5       49.69       50.40      8.90 o 
   2   4  -5       37.26       48.11      7.90 o 
   3   4  -5       42.45       40.77      9.44 o 
   4   4  -5      457.75      486.56     37.25 o 
   5   4  -5      108.18       88.40     17.37 o 
   6   4  -5        5.66       14.10     11.32 o 
   7   4  -5       40.68       33.15     13.87 o 
   8   4  -5        1.59        4.39     11.34 o 
   0   5  -5       44.56       58.79      9.87 o 
   1   5  -5      106.25      160.63     37.72 o 
   2   5  -5       52.77       72.23     10.06 o 
   3   5  -5        0.54       15.89      9.78 o 
   4   5  -5      130.30      131.85     14.52 o 
   5   5  -5       20.13       25.71     17.46 o 
   6   5  -5       13.89       19.42     13.70 o 
   7   5  -5       33.80       43.36     17.53 o 
   0   6  -5        7.46       20.06     11.16 o 
   1   6  -5       17.51       24.78     11.15 o 
   2   6  -5      126.07       91.16     18.90 o 
   3   6  -5       48.61       30.98     12.46 o 
   4   6  -5       13.36        7.57     12.41 o 
   5   6  -5        9.54       17.00     21.55 o 
   6   6  -5        3.44        8.38     13.78 o 
   0   7  -5       12.36       21.50     13.55 o 
   1   7  -5       14.79       16.89     11.56 o 
   2   7  -5        2.73        7.81     14.45 o 
   3   7  -5        5.15        5.62     10.60 o 
   0   0  -4     1460.31     1438.71     17.18 o 
   1   0  -4     5390.55     5360.42     29.98 o 
   2   0  -4    33555.65    33345.67    374.78 o 
   3   0  -4     2183.53     2212.54     29.04 o 
   4   0  -4       41.88       21.75      8.78 o 
   5   0  -4      113.71      114.49     13.19 o 
   6   0  -4      299.47      288.96     21.33 o 
   7   0  -4      101.32      104.72     18.33 o 
   8   0  -4       81.66       82.00     18.99 o 
   9   0  -4      135.93      121.99     20.48 o 
  10   0  -4       11.66       20.28     16.25 o 
   0   1  -4     1114.28      990.12    208.03 o 
   1   1  -4     3492.90     2885.55    521.41 o 
   2   1  -4     8974.81     8581.31    212.18 o 
   3   1  -4     5016.66     4942.19    104.39 o 
   4   1  -4      908.36      942.38     26.55 o 
   5   1  -4      181.42      187.11     10.23 o 
   6   1  -4       26.85       26.23     13.69 o 
   7   1  -4      175.08      202.19     14.26 o 
   8   1  -4       91.74       99.49     19.50 o 
   9   1  -4       15.87       15.56     10.86 o 
  10   1  -4        2.61       11.51     11.79 o 
   0   2  -4      720.58      735.40     62.88 o 
   1   2  -4      559.57      563.21     13.24 o 
   2   2  -4      243.35      287.31     26.41 o 
   3   2  -4     3070.04     3466.40    170.70 o 
   4   2  -4     1820.65     1967.19     86.61 o 
   5   2  -4      652.84      605.55     25.56 o 
   6   2  -4      166.31      186.28     13.64 o 
   7   2  -4        5.03       11.15     27.76 o 
   8   2  -4        3.30       10.44     11.24 o 
   9   2  -4        9.20       14.99     10.25 o 
  10   2  -4        2.83       11.41     11.41 o 
   0   3  -4      654.97      745.29    164.68 o 
   1   3  -4       88.10       84.82     13.13 o 
   2   3  -4        2.24       15.67      5.78 o 
   3   3  -4      191.52      190.02     10.83 o 
   4   3  -4       90.52       95.25      9.68 o 
   5   3  -4      248.73      233.92     41.96 o 
   6   3  -4       41.76       32.29     12.98 o 
   7   3  -4        9.81       16.62     14.49 o 
   8   3  -4       36.18       52.78     15.20 o 
   9   3  -4        6.50        2.03     32.49 o 
   0   4  -4       27.36       33.36      9.44 o 
   1   4  -4       82.83       99.08     18.86 o 
   2   4  -4      134.11      150.51     13.80 o 
   3   4  -4      139.08      169.75     28.35 o 
   4   4  -4       85.66      108.00     12.33 o 
   5   4  -4       10.30       15.88     14.88 o 
   6   4  -4       43.22       46.86     18.48 o 
   7   4  -4       60.77       61.94     13.07 o 
   8   4  -4        6.00        0.47     11.23 o 
   0   5  -4      217.32      241.56     48.96 o 
   1   5  -4       17.65       37.79     10.19 o 
   2   5  -4       30.70       37.22      9.88 o 
   3   5  -4       78.82       73.34     18.07 o 
   4   5  -4      113.50      129.10     21.48 o 
   5   5  -4       56.60       67.52     13.21 o 
   6   5  -4       25.89       29.39     13.20 o 
   7   5  -4       10.30       35.46     14.71 o 
   0   6  -4        2.15        6.50      9.41 o 
   1   6  -4       20.71       30.59     17.34 o 
   2   6  -4       31.71       58.93     18.41 o 
   3   6  -4        1.40       18.80     10.48 o 
   4   6  -4        1.51       22.26     10.36 o 
   5   6  -4       10.30       13.92     12.16 o 
   6   6  -4       22.52        9.18     18.83 o 
   0   7  -4       27.59       37.67     13.46 o 
   1   7  -4       10.25        1.85     10.83 o 
   2   7  -4        0.78        1.20     10.94 o 
   3   7  -4        6.32        7.06     10.36 o 
   0   1  -3     7771.30     7527.96   1032.64 o 
   1   1  -3     1294.58     1228.10     67.83 o 
   2   1  -3     1623.33     1628.20     16.15 o 
   3   1  -3      799.67      806.96     14.32 o 
   4   1  -3     1526.35     1602.12     77.62 o 
   5   1  -3      331.56      313.92     12.82 o 
   6   1  -3       43.21       47.66     18.39 o 
   7   1  -3      113.40      122.77     12.54 o 
   8   1  -3       24.61       17.90     11.13 o 
   9   1  -3        1.03       13.33     14.31 o 
  10   1  -3       11.44        4.15     11.50 o 
   0   2  -3      218.96      221.62     45.88 o 
   1   2  -3       71.87       69.00      5.10 o 
   2   2  -3       46.26       52.37      5.77 o 
   3   2  -3     1377.78     1506.39     63.88 o 
   4   2  -3       74.46       59.23      8.28 o 
   5   2  -3       61.99       69.10      9.35 o 
   6   2  -3       13.13       22.35      9.22 o 
   7   2  -3       15.04       16.62      4.13 o 
   8   2  -3       52.22       45.23     13.29 o 
   9   2  -3       28.58       24.02     11.50 o 
  10   2  -3        5.65       24.38     25.10 o 
   0   3  -3      899.30     1051.47    266.41 o 
   1   3  -3      298.76      399.84     50.80 o 
   2   3  -3      697.10      693.87     61.45 o 
   3   3  -3      138.01      150.56     18.52 o 
   4   3  -3       71.60       56.10     21.38 o 
   5   3  -3       71.43       73.92     12.75 o 
   6   3  -3       17.38       13.72     20.27 o 
   7   3  -3       56.46       47.40     12.10 o 
   8   3  -3       49.24       31.94     13.49 o 
   9   3  -3        0.59        1.55     12.45 o 
   0   4  -3       82.10       88.12     16.83 o 
   1   4  -3      405.63      423.27     53.39 o 
   2   4  -3      151.50      148.86     20.13 o 
   3   4  -3       51.99       55.10      9.94 o 
   4   4  -3       25.03       45.42     13.98 o 
   5   4  -3       34.13       51.76     12.04 o 
   6   4  -3      105.15       79.41     25.88 o 
   7   4  -3       16.31        7.86     19.15 o 
   8   4  -3        4.06        1.61     12.43 o 
   0   5  -3        0.13        2.64      8.50 o 
   1   5  -3      104.57      109.04     11.57 o 
   2   5  -3      275.95      258.99     15.70 o 
   3   5  -3       48.84       40.19     20.22 o 
   4   5  -3       57.10       67.43     14.47 o 
   5   5  -3       71.81       50.33     26.44 o 
   6   5  -3        4.90       39.12     22.39 o 
   7   5  -3        0.41       10.06     13.59 o 
   0   6  -3        5.61       16.15     10.85 o 
   1   6  -3        3.79       21.14      9.67 o 
   2   6  -3      102.79       89.17     13.25 o 
   3   6  -3       40.50       18.55     11.58 o 
   4   6  -3       25.30       38.72     11.40 o 
   5   6  -3       14.89        7.71     12.26 o 
   6   6  -3       32.81       34.42     18.45 o 
   0   7  -3       18.15       10.46     12.50 o 
   1   7  -3       14.73       28.34     10.10 o 
   2   7  -3        8.27        0.36     15.09 o 
   3   7  -3        7.06       24.79     11.37 o 
   0   0  -2       53.59       59.33      3.07 o 
   1   0  -2      777.66      800.71     16.16 o 
   2   0  -2     4486.12     4519.98     32.60 o 
   3   0  -2      609.34      588.25     16.17 o 
   4   0  -2       51.55       48.04      8.90 o 
   5   0  -2      141.98      156.33     13.98 o 
   6   0  -2       76.89       65.31     13.68 o 
   7   0  -2      667.51      645.14     29.72 o 
   8   0  -2      499.77      483.62     30.97 o 
   9   0  -2       33.95       61.78     18.90 o 
  10   0  -2        5.76       19.29     15.80 o 
   0   1  -2     4940.47     6044.99    484.29 o 
   1   1  -2     2542.62     2711.33    119.30 o 
   2   1  -2      815.70      785.01     21.25 o 
   3   1  -2       72.01       71.13      6.24 o 
   4   1  -2     1572.10     1748.97    109.74 o 
   5   1  -2      299.07      303.16     11.98 o 
   6   1  -2       72.49       67.75      9.74 o 
   7   1  -2       47.31       48.98     10.45 o 
   8   1  -2       96.33       74.95     12.94 o 
   9   1  -2       14.85        7.87     11.29 o 
  10   1  -2        3.15        1.53     11.34 o 
   0   2  -2      318.94      340.81    100.26 o 
   1   2  -2      237.30      257.53     15.73 o 
   2   2  -2      278.54      296.03     17.56 o 
   3   2  -2      199.05      160.69     22.07 o 
   4   2  -2       66.45       75.00      7.69 o 
   5   2  -2       33.41       40.72      8.39 o 
   6   2  -2      157.32      155.35     12.58 o 
   7   2  -2       24.85       50.45     10.40 o 
   8   2  -2       73.87       53.73     12.43 o 
   9   2  -2       19.12       41.35     12.43 o 
  10   2  -2        5.48        1.04     11.26 o 
   0   3  -2      673.35      699.35    154.20 o 
   1   3  -2      328.79      330.06     11.89 o 
   2   3  -2      325.29      329.51     15.36 o 
   3   3  -2      274.34      277.90     39.50 o 
   4   3  -2       43.86       46.27      9.85 o 
   5   3  -2       57.82       61.07     10.08 o 
   6   3  -2       83.08       78.14     17.47 o 
   7   3  -2       88.71       73.60     15.76 o 
   8   3  -2       16.95       13.80     15.67 o 
   9   3  -2       11.65        9.85     12.07 o 
   0   4  -2      521.30      495.34     71.40 o 
   1   4  -2       21.94       27.04      7.53 o 
   2   4  -2       27.84       36.25     16.72 o 
   3   4  -2       35.95       25.96     13.35 o 
   4   4  -2       11.18       22.56     14.52 o 
   5   4  -2       36.67       27.63     10.53 o 
   6   4  -2       72.98       73.48     13.25 o 
   7   4  -2       25.65       16.80     17.26 o 
   8   4  -2       21.43        8.54     12.92 o 
   0   5  -2       41.78       47.14      9.89 o 
   1   5  -2        9.87       22.02      8.26 o 
   2   5  -2       43.64       50.54     15.67 o 
   3   5  -2      126.91      129.84     12.33 o 
   4   5  -2      268.85      226.16     43.91 o 
   5   5  -2        7.19        0.44     11.95 o 
   6   5  -2       18.98        0.62     13.64 o 
   7   5  -2       28.75        2.99     13.41 o 
   0   6  -2      157.21      178.79     14.51 o 
   1   6  -2      124.17      121.88     12.48 o 
   2   6  -2       57.44       72.15     23.85 o 
   3   6  -2       58.45       51.31     12.04 o 
   4   6  -2        4.55       13.89     10.42 o 
   5   6  -2        2.74       20.29     11.62 o 
   6   6  -2       30.57        5.96     14.01 o 
   0   7  -2        4.97        1.53     11.77 o 
   1   7  -2       10.21       10.62     10.72 o 
   2   7  -2       13.09       17.49     10.74 o 
   3   7  -2       13.63        2.56     11.86 o 
   0   1  -1     3032.93     3784.28   1051.95 o 
   1   1  -1     3772.41     4087.84    605.71 o 
   2   1  -1     3081.10     3130.43    200.03 o 
   3   1  -1      733.90      724.18     68.41 o 
   4   1  -1     1287.36     1184.45     51.19 o 
   5   1  -1      424.90      410.37     50.96 o 
   6   1  -1       85.15       97.01     14.01 o 
   7   1  -1       39.42       36.54     10.32 o 
   8   1  -1       81.24       95.61     13.07 o 
   9   1  -1       28.88       40.99     11.18 o 
  10   1  -1        1.51        1.20     15.93 o 
   0   2  -1      642.74      863.20    163.34 o 
   1   2  -1      608.59      827.13    107.70 o 
   2   2  -1      251.41      244.45      8.46 o 
   3   2  -1      718.98      748.54     60.15 o 
   4   2  -1       42.62       45.72      8.64 o 
   5   2  -1       91.74       87.71      9.62 o 
   6   2  -1        2.56        3.40     10.37 o 
   7   2  -1       28.53       47.72     11.15 o 
   8   2  -1       52.44       50.65     12.96 o 
   9   2  -1        2.52        6.45     22.61 o 
  10   2  -1       18.60       50.09     35.35 o 
   0   3  -1      366.55      353.22     61.13 o 
   1   3  -1     1567.61     1677.01    121.18 o 
   2   3  -1      106.75      116.65     10.30 o 
   3   3  -1      156.24      180.22     30.36 o 
   4   3  -1        9.20       19.46      7.00 o 
   5   3  -1       12.92       10.61     17.36 o 
   6   3  -1       30.02       34.55     10.41 o 
   7   3  -1       29.79       12.83     11.82 o 
   8   3  -1       19.05       18.88     12.18 o 
   9   3  -1       20.65        3.09     12.19 o 
   0   4  -1      524.25      560.31     84.40 o 
   1   4  -1       32.99       42.13      8.13 o 
   2   4  -1      178.46      167.21     12.24 o 
   3   4  -1      101.46       91.51     10.31 o 
   4   4  -1       66.68       58.42     10.68 o 
   5   4  -1      194.08      186.49     14.99 o 
   6   4  -1       44.42       72.16     12.46 o 
   7   4  -1      114.06      104.29     17.53 o 
   8   4  -1       44.21       28.64     12.09 o 
   0   5  -1       21.65       26.29      9.20 o 
   1   5  -1       72.64       79.97     10.55 o 
   2   5  -1       34.50       45.78     10.45 o 
   3   5  -1       33.20       38.86     10.29 o 
   4   5  -1       55.36       61.59     12.78 o 
   5   5  -1       26.07       56.86     15.69 o 
   6   5  -1        1.79       11.54     10.93 o 
   7   5  -1        2.84        7.33     13.70 o 
   0   6  -1       26.22       28.33     11.04 o 
   1   6  -1       32.85       20.54     11.01 o 
   2   6  -1       51.01       48.76     11.70 o 
   3   6  -1       45.86       38.19     13.24 o 
   4   6  -1        4.56        1.05     10.97 o 
   5   6  -1       22.80        5.84     11.79 o 
   6   6  -1        4.85        5.22     24.47 o 
   0   7  -1       11.35       18.78     10.87 o 
   1   7  -1        6.53        0.52     11.79 o 
   2   7  -1       29.53       43.44     15.66 o 
   3   7  -1        7.02        3.53     17.89 o 
   1   0   0     1729.56     1717.11     14.75 o 
   2   0   0      547.62      546.52     13.86 o 
   3   0   0     2098.09     2095.57     29.03 o 
   4   0   0      544.79      520.92     23.28 o 
   5   0   0      699.16      704.77     26.53 o 
   6   0   0      764.79      812.72     31.66 o 
   7   0   0      337.68      300.17     28.41 o 
   8   0   0       94.53       99.92     23.04 o 
   9   0   0       47.24       54.47     19.60 o 
  10   0   0        1.39       25.59     15.07 o 
   0   1   0        3.73        3.27      5.03 o 
   1   1   0     9245.93     9797.89   2237.85 o 
   2   1   0      846.78      898.47     92.62 o 
   3   1   0      304.03      297.88      9.08 o 
   4   1   0      253.97      254.77     19.70 o 
   5   1   0      160.70      150.05     11.74 o 
   6   1   0      276.00      277.29     13.06 o 
   7   1   0       91.29      106.93     18.50 o 
   8   1   0       72.76       80.08     12.34 o 
   9   1   0        0.52        2.48     10.69 o 
  10   1   0        3.93       19.72     20.72 o 
   0   2   0      288.63      294.86     27.33 o 
   1   2   0      128.05      136.38     28.89 o 
   2   2   0      652.40      666.49     88.91 o 
   3   2   0     1418.68     1430.78    101.17 o 
   4   2   0       35.46       28.19      6.80 o 
   5   2   0       76.56       81.21      9.39 o 
   6   2   0       19.07       22.47      9.88 o 
   7   2   0       16.01       34.94     11.10 o 
   8   2   0       14.94       30.48     11.52 o 
   9   2   0        4.68        3.59     10.94 o 
  10   2   0       22.58       27.86     11.02 o 
   0   3   0       30.98       34.60      5.92 o 
   1   3   0      325.70      486.67     62.86 o 
   2   3   0      318.71      376.36     40.90 o 
   3   3   0      102.10       96.25     20.45 o 
   4   3   0      402.62      404.83     36.94 o 
   5   3   0      338.10      364.88     16.75 o 
   6   3   0      132.81      163.54     21.14 o 
   7   3   0       15.69       32.92     10.67 o 
   8   3   0        5.26        9.50     13.22 o 
   9   3   0        6.29       20.77     17.33 o 
   0   4   0      178.12      187.12     28.91 o 
   1   4   0       49.38       48.61      8.39 o 
   2   4   0      148.99      164.70     11.24 o 
   3   4   0       71.57       72.12      9.67 o 
   4   4   0       29.64       48.88     16.00 o 
   5   4   0        6.89        0.48     14.66 o 
   6   4   0       40.75       60.50     21.84 o 
   7   4   0        2.30       16.89     11.91 o 
   8   4   0        5.03        4.21     12.18 o 
   0   5   0       10.34       14.77      9.12 o 
   1   5   0       21.31       22.81      8.49 o 
   2   5   0      204.58      261.43     28.81 o 
   3   5   0       46.21       47.96     25.25 o 
   4   5   0      321.29      332.73     42.71 o 
   5   5   0       85.11       73.96     17.72 o 
   6   5   0       24.44       11.53     26.91 o 
   7   5   0        0.26        3.62     16.19 o 
   0   6   0       16.94       24.29     10.64 o 
   1   6   0       30.58       14.58     11.43 o 
   2   6   0       35.79       26.73     11.37 o 
   3   6   0      109.58      121.73     14.20 o 
   4   6   0        1.05       11.81     11.81 o 
   5   6   0       18.79       11.69     11.16 o 
   6   6   0       14.13       11.67     11.77 o 
   0   7   0       10.90        0.35     11.39 o 
   1   7   0       13.65        8.99     16.12 o 
   2   7   0       18.46       18.22     13.95 o 
   3   7   0       11.01       18.73     15.51 o 
   0   1   1     3038.29     3885.74    958.07 o 
   1   1   1     4774.58     4855.00   1212.91 o 
   2   1   1     3101.17     3101.33    386.98 o 
   3   1   1       96.40       91.03      7.62 o 
   4   1   1      179.91      192.16     15.41 o 
   5   1   1       73.54       79.34      8.70 o 
   6   1   1      123.40      150.80     15.16 o 
   7   1   1      101.93      102.92     12.88 o 
   8   1   1        4.81        2.18     11.63 o 
   9   1   1       41.54       49.41     12.14 o 
  10   1   1       11.76       11.64     11.32 o 
   0   2   1      656.42      680.79     54.39 o 
   1   2   1     3753.29     4958.42   1431.06 o 
   2   2   1       86.83      108.56     24.57 o 
   3   2   1       30.55       30.07      5.77 o 
   4   2   1      320.01      343.39     28.11 o 
   5   2   1       97.42       93.36      9.46 o 
   6   2   1       94.36      115.03     11.34 o 
   7   2   1       39.88       54.79     21.80 o 
   8   2   1       61.30       66.40     13.33 o 
   9   2   1        7.35        2.25     19.12 o 
  10   2   1        0.38        5.41     12.55 o 
   0   3   1      369.24      384.98     15.22 o 
   1   3   1       40.87       51.29      7.09 o 
   2   3   1      434.55      524.09     75.29 o 
   3   3   1      131.85      162.30     34.68 o 
   4   3   1      329.60      336.01     29.48 o 
   5   3   1       35.36       46.14      9.42 o 
   6   3   1      174.09      173.82     17.29 o 
   7   3   1       38.61       65.08     12.92 o 
   8   3   1        2.50       33.78     30.43 o 
   9   3   1        9.79       16.41     14.87 o 
   0   4   1      520.66      551.71     16.32 o 
   1   4   1      423.74      412.55     68.64 o 
   2   4   1      186.76      209.61     13.82 o 
   3   4   1       33.42       37.67      9.99 o 
   4   4   1       37.97       38.29     14.20 o 
   5   4   1       72.06       61.07     10.97 o 
   6   4   1       64.94       72.62     12.76 o 
   7   4   1       11.48        6.96     13.28 o 
   8   4   1        7.17        4.69     16.52 o 
   0   5   1       22.34        6.38     30.90 o 
   1   5   1        9.02       11.03      8.21 o 
   2   5   1       34.90       46.98     10.18 o 
   3   5   1      160.21      169.64     22.58 o 
   4   5   1       78.43       85.50     17.11 o 
   5   5   1       73.21       69.61     19.69 o 
   6   5   1        0.56       18.92      9.25 o 
   7   5   1        5.89        2.94     12.13 o 
   0   6   1       26.60       40.33     11.46 o 
   1   6   1       10.83       13.97     10.05 o 
   2   6   1       51.42       49.63     11.96 o 
   3   6   1       88.55       88.28     13.20 o 
   4   6   1        7.85       31.42     11.02 o 
   5   6   1       22.62       25.90     12.14 o 
   6   6   1        2.26        3.02     11.91 o 
   0   7   1       11.36       12.55     10.65 o 
   1   7   1        0.85        3.38     27.24 o 
   2   7   1        1.27       10.59     11.19 o 
   3   7   1        1.48        6.33     24.93 o 
   0   0   2       57.84       62.87      3.26 o 
   1   0   2     1860.40     1853.86     18.34 o 
   2   0   2      853.68      834.31     16.11 o 
   3   0   2       82.83       92.46      8.57 o 
   4   0   2      951.68      929.40     25.25 o 
   5   0   2       84.26      107.63     13.84 o 
   6   0   2      328.06      343.88     23.72 o 
   7   0   2       15.52       31.32     15.59 o 
   8   0   2      132.21      144.63     21.98 o 
   9   0   2       22.94       36.14     18.26 o 
  10   0   2        2.11       16.83     16.83 o 
   0   1   2     4882.41     4618.26   1870.42 o 
   1   1   2      495.35      474.64    121.08 o 
   2   1   2     1848.76     1688.60    151.37 o 
   3   1   2     1281.26     1215.63     91.74 o 
   4   1   2      823.57      835.83     85.50 o 
   5   1   2      223.52      222.81     12.85 o 
   6   1   2      241.87      225.57     52.33 o 
   7   1   2       17.06        9.07     16.82 o 
   8   1   2       39.63       34.79     12.28 o 
   9   1   2       22.39       28.17     12.12 o 
  10   1   2       18.91       18.73     13.66 o 
   0   2   2      329.75      347.05     88.39 o 
   1   2   2     1309.12     1664.00    455.48 o 
   2   2   2      473.59      479.70     63.94 o 
   3   2   2       13.71       33.25     16.34 o 
   4   2   2     1256.26     1335.17    106.23 o 
   5   2   2      148.72      154.74     25.14 o 
   6   2   2      174.38      169.20     12.63 o 
   7   2   2       67.51       71.26     13.33 o 
   8   2   2       12.85       19.16     11.84 o 
   9   2   2       64.20       53.80     14.03 o 
  10   2   2       10.72       29.67     12.70 o 
   0   3   2      653.71      678.14     20.69 o 
   1   3   2      584.03      670.82    177.78 o 
   2   3   2      590.91      664.76     87.53 o 
   3   3   2      234.53      180.46     32.46 o 
   4   3   2      104.42      116.26      9.85 o 
   5   3   2      201.51      183.31     24.14 o 
   6   3   2        2.29       11.27      9.68 o 
   7   3   2      182.83      163.31     15.82 o 
   8   3   2       35.33       21.70     12.56 o 
   9   3   2        2.04       11.18     16.66 o 
   0   4   2      521.27      553.11     15.66 o 
   1   4   2      398.82      452.53     53.34 o 
   2   4   2      166.60      198.10     46.95 o 
   3   4   2      159.89      157.05     11.75 o 
   4   4   2      222.30      247.58     19.44 o 
   5   4   2       92.54       79.64     17.30 o 
   6   4   2       28.37       23.74     13.24 o 
   7   4   2        6.56        6.40     24.48 o 
   8   4   2       25.09       36.64     12.00 o 
   0   5   2       41.91       54.15      9.81 o 
   1   5   2       16.10       27.83      8.68 o 
   2   5   2      145.46      127.31     16.95 o 
   3   5   2       89.65       70.04     14.15 o 
   4   5   2       94.36      104.03     28.35 o 
   5   5   2       12.35        1.13     12.53 o 
   6   5   2        8.46        6.33     11.69 o 
   7   5   2        0.47       11.17     11.17 o 
   0   6   2      156.09      158.11     13.88 o 
   1   6   2      112.50      109.10     16.88 o 
   2   6   2       12.57        3.15     11.44 o 
   3   6   2        0.52        6.64     11.41 o 
   4   6   2       35.28       17.51     11.55 o 
   5   6   2       44.64       57.73     13.95 o 
   6   6   2        5.10        5.57     12.44 o 
   0   7   2        4.95       16.50     10.58 o 
   1   7   2        3.71        7.50     10.96 o 
   2   7   2        5.94       11.92     11.92 o 
   3   7   2        8.02        7.45      1.63 o 
   0   1   3     7726.69     6764.75    437.97 o 
   1   1   3      497.20      462.18    118.67 o 
   2   1   3      367.98      322.79     36.05 o 
   3   1   3       41.05       43.47      5.06 o 
   4   1   3       74.18       65.91      6.77 o 
   5   1   3       34.99       35.03      7.54 o 
   6   1   3      258.52      267.79     37.68 o 
   7   1   3       28.77       31.84     10.41 o 
   8   1   3       44.22       43.20     11.81 o 
   9   1   3       57.63       68.69     13.66 o 
  10   1   3        4.62        7.37     22.60 o 
   0   2   3      224.22      203.62     78.92 o 
   1   2   3      812.30      937.14    317.41 o 
   2   2   3      431.17      393.85     50.51 o 
   3   2   3      244.93      219.27     23.80 o 
   4   2   3       94.86      121.60     23.00 o 
   5   2   3      304.28      297.65     14.72 o 
   6   2   3        6.16       14.63      9.23 o 
   7   2   3       62.87       69.97     11.32 o 
   8   2   3       37.08       56.54     15.31 o 
   9   2   3        8.46        7.40     13.01 o 
   0   3   3      899.00      963.62    211.95 o 
   1   3   3      414.28      487.23    165.83 o 
   2   3   3        3.78       11.38      7.74 o 
   3   3   3       77.79       87.90     11.74 o 
   4   3   3      109.22      117.47      9.64 o 
   5   3   3       59.42       95.88     29.41 o 
   6   3   3       39.66       30.35     12.94 o 
   7   3   3       22.83       44.67     11.73 o 
   8   3   3       31.26       20.27     13.75 o 
   9   3   3        8.55        5.06     11.01 o 
   0   4   3       83.50       93.56     17.02 o 
   1   4   3       52.15       59.39      8.02 o 
   2   4   3      555.61      508.12     92.09 o 
   3   4   3       18.78       25.36      8.00 o 
   4   4   3      117.88      120.10     11.35 o 
   5   4   3      199.64      215.76     15.17 o 
   6   4   3      137.55      125.37     35.76 o 
   7   4   3       25.37        9.86     21.93 o 
   8   4   3       18.84       10.08     12.54 o 
   0   5   3        0.14       11.61     11.82 o 
   1   5   3        3.40        0.39     11.66 o 
   2   5   3      100.51      102.82     15.04 o 
   3   5   3      520.25      556.06     57.34 o 
   4   5   3        5.38       14.02      9.77 o 
   5   5   3       31.69       59.90     10.74 o 
   6   5   3        1.08        7.43     17.27 o 
   7   5   3        2.58        2.48     11.89 o 
   0   6   3        5.54       15.20     14.76 o 
   1   6   3        1.18       23.72      9.76 o 
   2   6   3        4.51        7.85     11.43 o 
   3   6   3       58.27       41.15     12.35 o 
   4   6   3       40.96       50.77     16.80 o 
   5   6   3       63.80       53.92     13.37 o 
   6   6   3       26.82       31.55     15.23 o 
   0   7   3       18.21        9.20     11.92 o 
   1   7   3       23.89       14.13     11.09 o 
   2   7   3        6.33       16.09     10.99 o 
   3   7   3        7.65       10.81     10.73 o 
   0   0   4     1508.70     1522.12     18.29 o 
   1   0   4     4273.52     4314.16     33.85 o 
   2   0   4     2861.54     2832.70     31.58 o 
   3   0   4      489.00      470.25     16.85 o 
   4   0   4     2775.92     2795.84     40.91 o 
   5   0   4      564.42      524.00     23.89 o 
   6   0   4      133.40      147.58     18.39 o 
   7   0   4        8.10        6.15     15.89 o 
   8   0   4      249.69      226.52     26.15 o 
   9   0   4       73.40       60.34     20.29 o 
  10   0   4       25.60       31.18     16.76 o 
   0   1   4     1131.30     1157.22     28.11 o 
   1   1   4      345.01      275.51     63.92 o 
   2   1   4      411.29      411.63     52.69 o 
   3   1   4      102.69      100.18      6.43 o 
   4   1   4      572.18      456.10     58.43 o 
   5   1   4      514.76      508.34     52.04 o 
   6   1   4       42.99       51.53      9.44 o 
   7   1   4       75.93       48.68     18.16 o 
   8   1   4       98.32      117.13     14.97 o 
   9   1   4       12.46       16.59     19.49 o 
  10   1   4        2.36        8.42     13.66 o 
   0   2   4      708.58      746.67    294.79 o 
   1   2   4     1144.57     1258.48    315.92 o 
   2   2   4      251.66      219.34     30.06 o 
   3   2   4      268.02      222.86     31.48 o 
   4   2   4        2.49        4.47      6.34 o 
   5   2   4      144.33      135.48     16.29 o 
   6   2   4       37.51       38.02     10.38 o 
   7   2   4       15.60       10.16     10.80 o 
   8   2   4       46.78       18.42     18.55 o 
   9   2   4       77.39       65.10     13.30 o 
   0   3   4      656.79      662.46    200.29 o 
   1   3   4      380.41      440.61    132.82 o 
   2   3   4      693.74      797.77    127.71 o 
   3   3   4      203.70      191.78     34.56 o 
   4   3   4      211.48      194.28     12.24 o 
   5   3   4       72.51       94.30     11.70 o 
   6   3   4       40.45       31.30     10.51 o 
   7   3   4       87.64       80.99     13.08 o 
   8   3   4       25.87       58.34     13.27 o 
   9   3   4       12.18        9.82     11.01 o 
   0   4   4       26.84       31.72      9.30 o 
   1   4   4       60.56       56.80     22.25 o 
   2   4   4       58.68       60.20      9.35 o 
   3   4   4       92.39       99.80     11.80 o 
   4   4   4       96.57       89.08     24.32 o 
   5   4   4        2.56        4.58     10.70 o 
   6   4   4       14.59       23.12     11.18 o 
   7   4   4        8.72       15.57     17.77 o 
   8   4   4       14.83       34.96     11.20 o 
   0   5   4      218.23      225.16     17.17 o 
   1   5   4      191.38      184.42     27.14 o 
   2   5   4      309.10      312.05     16.05 o 
   3   5   4      149.53      137.31     22.45 o 
   4   5   4       51.06       45.88     10.72 o 
   5   5   4       66.39       73.35     12.64 o 
   6   5   4       72.35       55.23     12.04 o 
   7   5   4        7.05       11.97     11.92 o 
   0   6   4        2.19       22.24     20.78 o 
   1   6   4      104.62      112.89     19.27 o 
   2   6   4       40.04       39.00     16.44 o 
   3   6   4       15.11        7.05     10.94 o 
   4   6   4        1.38        9.09      9.82 o 
   5   6   4       11.21        0.77     15.85 o 
   6   6   4        7.72       16.79     14.52 o 
   0   7   4       27.61       11.02     12.20 o 
   1   7   4        4.97       11.14     14.13 o 
   2   7   4        9.79        9.77     14.61 o 
   3   7   4       12.66        8.19      9.92 o 
   0   1   5     8051.30     7522.13    374.69 o 
   1   1   5     4399.28     3747.16    668.68 o 
   2   1   5       76.59       72.79      7.24 o 
   3   1   5      463.61      469.94     46.88 o 
   4   1   5       25.85       17.44     16.70 o 
   5   1   5      564.87      540.96     26.77 o 
   6   1   5      169.67      184.32     12.27 o 
   7   1   5       92.62      104.90     18.43 o 
   8   1   5       30.41       26.31     18.34 o 
   9   1   5       19.71       22.15     11.01 o 
  10   1   5        4.56        5.15     10.87 o 
   0   2   5      532.89      446.85     80.90 o 
   1   2   5      791.40      854.32    198.79 o 
   2   2   5      234.46      223.24     34.62 o 
   3   2   5       32.90       49.79      9.34 o 
   4   2   5      483.23      452.48     48.56 o 
   5   2   5       72.63       60.25      9.75 o 
   6   2   5       24.71       29.11     10.03 o 
   7   2   5       11.54       12.14     11.16 o 
   8   2   5        1.67       16.88     11.92 o 
   9   2   5        0.41        7.07     11.60 o 
   0   3   5      111.99       99.24     39.37 o 
   1   3   5      190.99      220.26     59.79 o 
   2   3   5      198.78      188.46     30.02 o 
   3   3   5      152.68      132.35      9.83 o 
   4   3   5      171.34      183.29     17.67 o 
   5   3   5       16.75       12.47     11.73 o 
   6   3   5       36.08       42.00     18.06 o 
   7   3   5      131.83      135.49     28.97 o 
   8   3   5       12.76        4.18     11.84 o 
   9   3   5        3.82        6.41     10.97 o 
   0   4   5       38.41       20.68      8.06 o 
   1   4   5      272.07      273.70     62.51 o 
   2   4   5      219.12      255.45     47.96 o 
   3   4   5       77.81       70.49     18.94 o 
   4   4   5       44.01       40.03     10.62 o 
   5   4   5       25.39       25.26     10.34 o 
   6   4   5        2.04        2.89     11.47 o 
   7   4   5       14.03       16.18     20.01 o 
   8   4   5        5.72       22.69     11.12 o 
   0   5   5       44.94       35.80     14.16 o 
   1   5   5      195.92      214.17     46.83 o 
   2   5   5       66.30       78.83     18.64 o 
   3   5   5        2.10        4.89     12.27 o 
   4   5   5       38.35       70.16     28.35 o 
   5   5   5        4.21       23.35     10.41 o 
   6   5   5       16.26       17.75     13.89 o 
   7   5   5        5.46        0.94     14.66 o 
   0   6   5        7.52        7.33      1.99 o 
   1   6   5       30.19       29.92     11.88 o 
   2   6   5       97.16      105.47     40.40 o 
   3   6   5       35.17       57.75     18.29 o 
   4   6   5        5.47       10.77     10.77 o 
   5   6   5        5.27        0.62     10.65 o 
   0   7   5       12.65        6.70     11.41 o 
   1   7   5       12.49        3.07     11.12 o 
   2   7   5        2.10        9.55     11.31 o 
   3   7   5        4.28        2.33     12.73 o 
   0   0   6     2735.26     2780.07     29.71 o 
   1   0   6    30005.07    29784.89    430.46 o 
   2   0   6     7414.59     7358.61     55.94 o 
   3   0   6      162.38      134.92     16.16 o 
   4   0   6     1091.15     1014.09     29.30 o 
   5   0   6      510.66      471.72     23.00 o 
   6   0   6      439.94      499.39     29.29 o 
   7   0   6      223.27      276.06     23.43 o 
   8   0   6       51.15       63.71     20.04 o 
   9   0   6        3.48        7.53     17.19 o 
  10   0   6        7.48       18.88     15.31 o 
   0   1   6     4925.23     4848.68    181.88 o 
   1   1   6     3586.85     3445.54    480.91 o 
   2   1   6     1643.43     1514.64    181.49 o 
   3   1   6      215.38      207.04     22.18 o 
   4   1   6      702.37      768.38     68.10 o 
   5   1   6       33.45       28.10      8.42 o 
   6   1   6       49.82       66.91     10.75 o 
   7   1   6       42.48       63.23     12.11 o 
   8   1   6       18.12       25.82     11.02 o 
   9   1   6       36.65       31.95     12.68 o 
  10   1   6        2.56        1.21     11.97 o 
   0   2   6      598.05      609.58     98.72 o 
   1   2   6      168.97      154.80     28.72 o 
   2   2   6      335.31      397.00     42.31 o 
   3   2   6       13.70       16.21      8.45 o 
   4   2   6      452.90      478.14     66.30 o 
   5   2   6       11.49       17.37      8.13 o 
   6   2   6        5.48       19.57      8.71 o 
   7   2   6       45.28       34.83     12.20 o 
   8   2   6       13.49       13.42     13.60 o 
   9   2   6        6.36       11.74     18.39 o 
   0   3   6       34.09       31.88      6.82 o 
   1   3   6      143.24      148.37     49.31 o 
   2   3   6      243.24      232.03     15.28 o 
   3   3   6      178.23      194.00     11.04 o 
   4   3   6        2.97       12.02      7.67 o 
   5   3   6      288.94      256.07     32.09 o 
   6   3   6       75.83       80.73     12.36 o 
   7   3   6        7.21        3.00     11.51 o 
   8   3   6        4.77       11.04     13.57 o 
   9   3   6        0.60       23.29     18.15 o 
   0   4   6       99.89      102.07     35.48 o 
   1   4   6       12.99        8.91      7.39 o 
   2   4   6        9.18       10.32     21.53 o 
   3   4   6      163.31      166.33     12.17 o 
   4   4   6      129.21      121.49     28.11 o 
   5   4   6      127.00      124.05     29.23 o 
   6   4   6        9.19       12.71      9.73 o 
   7   4   6        9.45        8.04     17.58 o 
   8   4   6        1.09       13.32     14.08 o 
   0   5   6       32.08       32.31      9.42 o 
   1   5   6       19.25       11.79     10.02 o 
   2   5   6       64.53       62.33     10.79 o 
   3   5   6      248.65      241.82     18.51 o 
   4   5   6      141.03      146.67     33.10 o 
   5   5   6       37.88       49.00     13.95 o 
   6   5   6        0.43       18.72     10.29 o 
   7   5   6       17.54       23.65     11.87 o 
   0   6   6      107.44      100.08     12.64 o 
   1   6   6      135.50      151.40     36.41 o 
   2   6   6       54.58       62.33     14.97 o 
   3   6   6       17.29       15.77     14.22 o 
   4   6   6       55.07       46.33     16.30 o 
   5   6   6       26.10        1.03     11.58 o 
   0   7   6        4.97        8.79     13.49 o 
   1   7   6        1.65       15.81     14.03 o 
   2   7   6        9.10        5.09     10.63 o 
   0   1   7      934.82      916.59     44.90 o 
   1   1   7       32.15       23.48      9.39 o 
   2   1   7       83.94       71.92     24.54 o 
   3   1   7       18.03       19.06     13.34 o 
   4   1   7       25.19       29.09      7.70 o 
   5   1   7       79.26       90.89     19.29 o 
   6   1   7        8.65        0.19     17.79 o 
   7   1   7        3.64       25.52     23.76 o 
   8   1   7       41.01       49.60     12.53 o 
   9   1   7        0.56       15.86     11.91 o 
   0   2   7      525.16      521.73     12.25 o 
   1   2   7      893.76      935.13    165.63 o 
   2   2   7      189.46      187.72      9.06 o 
   3   2   7     1032.05      999.98    141.99 o 
   4   2   7        7.53        5.20      7.17 o 
   5   2   7        6.00       16.36     15.23 o 
   6   2   7       18.82        9.30     10.14 o 
   7   2   7       53.23       39.49     12.14 o 
   8   2   7        1.49        8.17     11.21 o 
   9   2   7        1.45       24.02      9.56 o 
   0   3   7      562.21      478.39     93.51 o 
   1   3   7       90.74       86.93     31.34 o 
   2   3   7      108.19       97.02      8.98 o 
   3   3   7      184.14      177.43     42.65 o 
   4   3   7        9.34       11.12     10.38 o 
   5   3   7      391.03      391.96     85.42 o 
   6   3   7       25.70       43.59     11.16 o 
   7   3   7       29.93       18.50     11.57 o 
   8   3   7       26.39       51.13     11.45 o 
   9   3   7        3.50        0.90     14.32 o 
   0   4   7      170.64      131.22     37.67 o 
   1   4   7      701.47      608.52    203.64 o 
   2   4   7      170.09      157.56     11.52 o 
   3   4   7      268.48      248.57     32.63 o 
   4   4   7      154.55      152.43     37.01 o 
   5   4   7       14.71       12.96      9.67 o 
   6   4   7       16.95       10.02     10.56 o 
   7   4   7       10.92       10.46     11.53 o 
   8   4   7       10.04        9.29     11.87 o 
   0   5   7       51.99       48.45     10.25 o 
   1   5   7       68.50      103.69     45.85 o 
   2   5   7       35.93       35.71      9.78 o 
   3   5   7       25.28       33.78     19.08 o 
   4   5   7      113.44       98.73     21.26 o 
   5   5   7        0.58        2.43     10.95 o 
   6   5   7       24.84       15.01     15.72 o 
   7   5   7        0.29        0.62     13.25 o 
   0   6   7       53.48       27.18     12.01 o 
   1   6   7       16.49       29.82      9.75 o 
   2   6   7       28.85       18.56     12.56 o 
   3   6   7       10.50        6.52     11.01 o 
   4   6   7       52.34       41.68     21.89 o 
   5   6   7       18.81       15.28     24.82 o 
   0   7   7       18.87       22.07     14.07 o 
   1   7   7        8.74       15.35     15.35 o 
   2   7   7        1.66       11.82     13.33 o 
   0   0   8      135.59      158.91     12.11 o 
   1   0   8    10335.42    10449.92     67.26 o 
   2   0   8      304.11      304.97     16.50 o 
   3   0   8     3302.99     3359.49     45.46 o 
   4   0   8      400.45      367.59     19.72 o 
   5   0   8      337.60      390.17     23.25 o 
   6   0   8      110.05       92.03     16.62 o 
   7   0   8        5.90       19.48     16.51 o 
   8   0   8       52.49       54.98     23.23 o 
   9   0   8       13.05       50.15     15.63 o 
   0   1   8     1251.08     1059.52     87.76 o 
   1   1   8     2315.37     2441.12    195.48 o 
   2   1   8     2323.85     2203.78    186.12 o 
   3   1   8       35.65       23.25      6.68 o 
   4   1   8      848.57      820.42     47.38 o 
   5   1   8      254.08      269.71     28.39 o 
   6   1   8       29.11       28.45     10.62 o 
   7   1   8       35.56       46.60     13.86 o 
   8   1   8       32.12       29.56     13.67 o 
   9   1   8        3.59       19.08     11.13 o 
   0   2   8     1665.51     1679.58     19.66 o 
   1   2   8     1086.07      996.87    158.73 o 
   2   2   8      523.47      484.64     41.23 o 
   3   2   8       30.32       17.40      6.83 o 
   4   2   8      226.77      212.21     14.08 o 
   5   2   8      182.76      207.05     34.21 o 
   6   2   8      150.40      162.61     22.43 o 
   7   2   8      194.97      202.93     14.91 o 
   8   2   8       14.86       16.56     11.01 o 
   9   2   8       19.17       23.68     11.18 o 
   0   3   8      424.17      403.45     21.32 o 
   1   3   8       20.64       14.47      6.40 o 
   2   3   8      732.54      877.79     80.94 o 
   3   3   8       99.69      100.51     19.57 o 
   4   3   8       38.28       29.91      8.69 o 
   5   3   8       94.40       71.84     11.07 o 
   6   3   8      104.23      125.44     24.19 o 
   7   3   8       48.22       31.20     13.33 o 
   8   3   8       27.54       25.77     11.70 o 
   9   3   8        8.28       11.84     13.23 o 
   0   4   8       84.41       63.26     22.72 o 
   1   4   8      116.94      113.79     32.60 o 
   2   4   8       98.36       92.78     10.22 o 
   3   4   8      177.39      169.00     12.84 o 
   4   4   8      328.30      313.11     39.03 o 
   5   4   8       48.16       47.95     16.46 o 
   6   4   8       18.10       32.09     10.63 o 
   7   4   8        0.67        0.43     10.67 o 
   8   4   8        1.78        5.74     12.56 o 
   0   5   8      163.83      114.86     35.59 o 
   1   5   8       52.33       45.47     10.65 o 
   2   5   8       91.41       76.11     12.12 o 
   3   5   8        9.74        5.62     10.40 o 
   4   5   8       52.05       33.50     11.46 o 
   5   5   8       34.50       35.49     12.24 o 
   6   5   8        7.05        4.98     10.40 o 
   7   5   8        2.65       16.94      9.55 o 
   0   6   8       17.88       11.62     17.61 o 
   1   6   8       35.29       22.30     11.78 o 
   2   6   8       10.91       14.19     10.18 o 
   3   6   8        9.15       10.36      9.80 o 
   4   6   8       20.21        8.51     13.16 o 
   5   6   8        0.40        0.55     10.58 o 
   0   7   8       18.91        7.59     11.94 o 
   1   7   8       14.92       13.75     11.35 o 
   2   7   8        5.51       10.60     10.60 o 
   0   1   9      107.81      435.17    263.95 o 
   1   1   9     1965.39     1919.46     23.61 o 
   2   1   9     1143.05     1123.93     72.34 o 
   3   1   9      524.50      526.36     14.27 o 
   4   1   9      140.74      143.68     11.45 o 
   5   1   9       31.56       37.00      8.77 o 
   6   1   9       34.60       32.28     10.89 o 
   7   1   9        2.98        6.64     13.44 o 
   8   1   9      101.11      101.74     14.61 o 
   9   1   9       24.84       18.44     12.32 o 
   0   2   9       76.92       74.37     14.82 o 
   1   2   9      298.06      336.25     26.31 o 
   2   2   9     1404.56     1434.46    135.07 o 
   3   2   9       80.31       83.76      9.41 o 
   4   2   9      194.44      206.69     21.37 o 
   5   2   9      129.87      139.83     21.52 o 
   6   2   9        1.77       10.18     10.18 o 
   7   2   9       55.70       70.79     12.12 o 
   8   2   9       12.54       24.45     11.61 o 
   9   2   9       50.39       46.17     12.67 o 
   0   3   9      232.02      248.52     14.12 o 
   1   3   9       47.48       61.57      8.40 o 
   2   3   9        7.98        2.03      6.68 o 
   3   3   9      108.54      107.85     10.08 o 
   4   3   9        3.83        0.28      8.25 o 
   5   3   9      202.33      208.62     33.54 o 
   6   3   9       33.75       21.36     25.96 o 
   7   3   9        1.21        4.55     23.68 o 
   8   3   9        2.59        6.63     11.17 o 
   0   4   9      147.09      140.84     42.06 o 
   1   4   9        7.06       21.26      7.08 o 
   2   4   9      113.07      102.62     10.03 o 
   3   4   9      128.98      134.31     11.73 o 
   4   4   9      437.71      433.28     30.86 o 
   5   4   9       24.39       15.71     14.42 o 
   6   4   9       19.57       24.66     15.25 o 
   7   4   9        0.13        5.75     10.81 o 
   8   4   9       14.03        2.36     10.76 o 
   0   5   9       28.29       29.91      9.82 o 
   1   5   9      133.15      122.59     32.17 o 
   2   5   9        8.39        1.90     10.03 o 
   3   5   9       33.67       31.20     14.39 o 
   4   5   9       37.74       14.16     12.01 o 
   5   5   9        5.89       11.79     11.55 o 
   6   5   9        2.68        8.56     10.16 o 
   7   5   9        1.39        3.47     13.55 o 
   0   6   9       21.27        0.79     10.78 o 
   1   6   9        0.14       12.22      9.79 o 
   2   6   9        3.22        3.19      9.92 o 
   3   6   9        0.10        4.88      9.46 o 
   4   6   9        5.62        6.50     18.26 o 
   5   6   9        9.80       19.29     10.98 o 
   0   7   9       10.48        0.45     10.20 o 
   1   7   9        0.56       10.88     10.88 o 
   2   7   9       14.22        8.33     12.07 o 
   0   0  10     1337.35     1331.76     24.76 o 
   1   0  10      168.01      166.50     13.13 o 
   2   0  10      586.68      621.96     22.59 o 
   3   0  10       98.89       82.05     13.73 o 
   4   0  10        3.43       10.59     10.59 o 
   5   0  10      776.44      734.07     29.61 o 
   6   0  10      105.53      108.70     17.88 o 
   7   0  10       13.82       30.60     15.30 o 
   8   0  10       37.65       29.53     17.32 o 
   9   0  10       51.12       21.51     21.27 o 
   0   1  10     4866.77     4706.48    227.51 o 
   1   1  10       81.79      140.57     32.60 o 
   2   1  10     2569.68     2834.52    127.81 o 
   3   1  10      212.60      230.75     23.55 o 
   4   1  10      169.08      166.45     11.00 o 
   5   1  10       32.60       17.99      9.06 o 
   6   1  10       94.28       81.46     11.66 o 
   7   1  10       30.27       22.89     11.05 o 
   8   1  10        5.01        2.07     11.64 o 
   9   1  10       13.95       14.38     12.07 o 
   0   2  10      527.27      554.09     54.73 o 
   1   2  10      549.87      557.67     33.70 o 
   2   2  10      483.87      511.44     64.50 o 
   3   2  10       25.33       36.79     11.50 o 
   4   2  10      193.06      182.86     11.42 o 
   5   2  10       20.26       12.59      9.12 o 
   6   2  10        0.47        3.58      9.32 o 
   7   2  10       15.37       24.81     11.05 o 
   8   2  10       20.46        9.95     13.69 o 
   9   2  10        9.67       19.80     14.13 o 
   0   3  10       59.06       57.65      8.61 o 
   1   3  10      565.20      582.76     90.70 o 
   2   3  10      128.72      110.29      9.91 o 
   3   3  10      250.58      278.62     41.06 o 
   4   3  10      146.56      145.13     11.86 o 
   5   3  10       13.11       18.33      9.18 o 
   6   3  10       35.58       48.20     16.27 o 
   7   3  10        4.94       15.46     10.95 o 
   8   3  10       12.15       16.93     11.41 o 
   0   4  10       23.57       21.43      7.82 o 
   1   4  10       41.71       36.83      9.01 o 
   2   4  10        7.19        9.40      8.75 o 
   3   4  10      127.64      135.28     30.04 o 
   4   4  10        6.38       14.71     11.66 o 
   5   4  10        9.43       11.01     10.12 o 
   6   4  10        7.24        0.30     19.55 o 
   7   4  10        4.15        7.29     12.70 o 
   8   4  10        1.80        2.31     15.24 o 
   0   5  10       33.73       38.96     11.84 o 
   1   5  10      380.07      330.55     99.41 o 
   2   5  10      115.03      106.87     13.08 o 
   3   5  10        3.23        1.84      9.91 o 
   4   5  10        3.91        6.35      9.92 o 
   5   5  10        6.21        7.19     10.76 o 
   6   5  10       14.51        5.22     14.88 o 
   0   6  10       79.15       39.08     32.06 o 
   1   6  10       20.74       25.54     10.88 o 
   2   6  10        6.31        8.67      9.73 o 
   3   6  10       10.34       10.10     10.10 o 
   4   6  10       22.29       15.72     14.90 o 
   5   6  10       25.60       21.54     15.69 o 
   0   7  10        2.47        8.27      9.39 o 
   1   7  10       12.06       12.36     11.47 o 
   0   1  11       40.24      195.84    112.74 o 
   1   1  11     1245.94     1248.39     36.43 o 
   2   1  11     1191.11     1276.52     74.73 o 
   3   1  11       24.83       22.41      6.85 o 
   4   1  11       39.20       40.13      7.82 o 
   5   1  11       39.55       54.00      9.08 o 
   6   1  11       34.04       42.60     10.02 o 
   7   1  11       51.96       41.25     11.20 o 
   8   1  11        1.82        0.26     18.48 o 
   9   1  11        1.13        9.83     15.49 o 
   0   2  11      810.12      953.67     62.51 o 
   1   2  11     2643.96     2700.33    229.03 o 
   2   2  11      329.16      363.75     37.40 o 
   3   2  11       26.25       14.09      7.52 o 
   4   2  11        0.14        0.91      8.10 o 
   5   2  11       42.46       49.82      9.86 o 
   6   2  11       70.28       91.61     11.05 o 
   7   2  11        5.70       32.63     18.71 o 
   8   2  11       17.37       24.92     11.91 o 
   9   2  11        6.59        6.19     12.25 o 
   0   3  11        2.02        6.73      6.73 o 
   1   3  11      121.86      114.56     16.60 o 
   2   3  11       64.18       74.85     18.92 o 
   3   3  11       75.83       73.51      9.34 o 
   4   3  11      205.42      212.89     31.69 o 
   5   3  11       31.54       42.09     10.60 o 
   6   3  11        6.50        0.74     15.18 o 
   7   3  11        1.11       13.93     10.36 o 
   8   3  11       15.15       15.94     12.52 o 
   0   4  11       31.59       31.94      8.07 o 
   1   4  11       17.22       41.19     13.94 o 
   2   4  11      191.25      182.74     12.74 o 
   3   4  11      154.72      144.31     12.56 o 
   4   4  11       25.27       16.46     10.39 o 
   5   4  11        4.78       11.83     17.17 o 
   6   4  11        0.02       11.87      9.91 o 
   7   4  11        2.62       11.03     11.22 o 
   0   5  11       37.33       21.81     10.63 o 
   1   5  11       25.07       42.95     11.01 o 
   2   5  11       20.40       29.70     18.30 o 
   3   5  11       17.84       24.43     11.00 o 
   4   5  11       12.33        5.75     14.94 o 
   5   5  11        7.23       11.26     11.26 o 
   6   5  11        6.37       10.93     10.93 o 
   0   6  11       15.22        8.48     10.20 o 
   1   6  11        5.23        0.39     10.10 o 
   2   6  11        7.13       20.66     10.29 o 
   3   6  11       17.22       27.43     10.46 o 
   4   6  11        4.26        7.69     23.88 o 
   0   7  11        5.97       22.02      9.58 o 
   1   7  11        5.83       17.76     12.13 o 
   0   0  12      936.50      916.48     27.14 o 
   1   0  12      997.01      963.87     25.36 o 
   2   0  12     2929.12     2991.15     44.95 o 
   3   0  12      804.64      816.12     27.72 o 
   4   0  12      480.45      512.98     24.29 o 
   5   0  12       37.98       28.74     14.03 o 
   6   0  12       79.05      113.44     18.19 o 
   7   0  12       12.62       10.21     14.05 o 
   8   0  12       49.08       53.58     17.25 o 
   9   0  12       20.53       24.79     17.27 o 
   0   1  12      202.07      218.56     17.06 o 
   1   1  12      725.43      776.34    104.39 o 
   2   1  12     1027.33     1032.97     55.63 o 
   3   1  12      236.13      251.91     14.51 o 
   4   1  12       36.48       41.91      8.39 o 
   5   1  12       19.47       27.52     11.07 o 
   6   1  12      114.35      124.97     12.43 o 
   7   1  12        2.21       11.45     11.45 o 
   8   1  12       19.31       20.96     11.82 o 
   9   1  12        0.34        6.26     24.92 o 
   0   2  12      330.15      338.30     23.75 o 
   1   2  12      175.72      214.71     21.52 o 
   2   2  12       64.48       97.49     19.11 o 
   3   2  12       11.78       13.05      7.65 o 
   4   2  12      266.43      253.05     37.88 o 
   5   2  12       65.07       60.21     10.14 o 
   6   2  12       42.05       71.93     11.23 o 
   7   2  12       36.99       39.57     11.27 o 
   8   2  12        6.77       26.46     18.26 o 
   9   2  12       21.58        5.56     11.96 o 
   0   3  12      343.44      348.08     13.56 o 
   1   3  12       19.62       25.85      7.28 o 
   2   3  12       34.19       38.66      8.13 o 
   3   3  12       38.51       20.06      9.12 o 
   4   3  12       27.98       32.86     14.08 o 
   5   3  12      137.69      144.44     12.77 o 
   6   3  12       18.18       26.97     10.73 o 
   7   3  12       37.23       21.73     12.27 o 
   8   3  12       13.25       12.04     11.36 o 
   0   4  12        0.43        4.64     11.54 o 
   1   4  12       23.06       20.46      8.41 o 
   2   4  12      151.80      172.39     19.86 o 
   3   4  12      162.69      151.14     16.78 o 
   4   4  12      223.45      195.21     33.71 o 
   5   4  12       42.56       48.85     12.55 o 
   6   4  12        1.61       10.84     10.84 o 
   7   4  12       12.36        9.94     11.09 o 
   0   5  12       98.71       87.61     21.40 o 
   1   5  12       79.33      101.27     34.56 o 
   2   5  12       81.00       90.90     12.43 o 
   3   5  12       43.55       36.61     18.56 o 
   4   5  12       20.58       20.62     10.92 o 
   5   5  12       11.79       29.44     25.01 o 
   6   5  12        4.58        0.09     10.28 o 
   0   6  12       28.27       27.45     13.88 o 
   1   6  12        2.69        6.10     10.57 o 
   2   6  12        8.15       22.11      9.87 o 
   3   6  12        0.96       10.66     10.66 o 
   4   6  12        0.94        6.30      9.55 o 
   0   1  13     1357.19     1396.51     23.76 o 
   1   1  13      386.36      390.41     37.74 o 
   2   1  13      306.95      353.00     42.90 o 
   3   1  13      100.36      111.57      9.85 o 
   4   1  13      114.89      111.34     10.02 o 
   5   1  13        2.15        1.28      9.12 o 
   6   1  13      124.90      107.00     14.17 o 
   7   1  13       32.24       39.39     10.71 o 
   8   1  13       10.59       20.58     11.04 o 
   9   1  13       32.58       36.88     11.61 o 
   0   2  13      716.92      729.68     28.12 o 
   1   2  13       34.64       44.23     13.54 o 
   2   2  13      279.75      245.00     17.26 o 
   3   2  13       81.34       52.55     16.00 o 
   4   2  13       19.94       47.56     17.13 o 
   5   2  13      143.81      149.39     41.39 o 
   6   2  13       22.60       22.78     24.98 o 
   7   2  13       32.92       34.27     17.71 o 
   8   2  13        2.70       16.37     14.93 o 
   0   3  13       51.10       67.63      8.34 o 
   1   3  13        4.32        8.58      7.70 o 
   2   3  13        4.67       16.83      7.78 o 
   3   3  13       46.35       40.60     12.21 o 
   4   3  13      219.60      204.82     27.68 o 
   5   3  13       29.12       47.79     23.74 o 
   6   3  13       66.35       49.73     12.48 o 
   7   3  13        4.91        5.61     10.77 o 
   8   3  13       23.93        7.65     11.48 o 
   0   4  13       57.44       59.17      9.35 o 
   1   4  13       68.27       74.54     10.25 o 
   2   4  13      142.71      171.17     22.12 o 
   3   4  13      114.06      151.49     24.60 o 
   4   4  13       23.04       17.93     10.69 o 
   5   4  13        6.08        6.82     10.37 o 
   6   4  13       12.18       18.29     10.19 o 
   7   4  13        2.29       17.50     17.50 o 
   0   5  13       34.00       33.30     11.74 o 
   1   5  13        3.78        8.17     25.87 o 
   2   5  13       26.85       12.52     10.18 o 
   3   5  13        3.97        1.38      9.72 o 
   4   5  13        6.41       15.82     10.15 o 
   5   5  13        2.36        2.15      9.24 o 
   6   5  13        0.87        8.24     10.12 o 
   0   6  13       44.67       39.46     10.74 o 
   1   6  13       10.08        1.78     10.00 o 
   2   6  13        5.07        1.88     17.08 o 
   3   6  13        3.81        9.55      9.55 o 
   4   6  13        3.95        0.92     19.12 o 
   0   0  14      490.23      459.86     23.01 o 
   1   0  14      382.42      373.55     18.37 o 
   2   0  14      392.05      380.97     20.87 o 
   3   0  14      121.54      129.02     14.41 o 
   4   0  14      564.41      554.20     25.29 o 
   5   0  14       73.10       57.57     14.52 o 
   6   0  14       21.20       10.80     14.59 o 
   7   0  14       36.06       23.33     17.20 o 
   8   0  14       51.64       34.26     14.98 o 
   9   0  14       10.22       10.76     14.78 o 
   0   1  14      946.68      968.91     21.90 o 
   1   1  14      556.28      641.99     58.31 o 
   2   1  14       95.98       76.06     39.29 o 
   3   1  14      198.98      215.66     12.45 o 
   4   1  14       23.25       20.70      8.61 o 
   5   1  14      124.43      113.04     11.95 o 
   6   1  14       69.77       80.02     12.39 o 
   7   1  14        3.58        4.41     11.60 o 
   8   1  14        3.67       11.23     11.10 o 
   9   1  14       23.03       43.48     11.52 o 
   0   2  14      275.77      269.35     13.38 o 
   1   2  14      305.66      292.90     13.48 o 
   2   2  14      550.72      525.94     31.09 o 
   3   2  14        9.32        9.79     10.32 o 
   4   2  14       25.37       18.96      9.07 o 
   5   2  14       76.29       87.78     10.65 o 
   6   2  14       90.36       78.88     11.78 o 
   7   2  14       14.18       37.63      9.85 o 
   8   2  14       22.70       36.71     11.88 o 
   0   3  14        6.57        2.83      6.91 o 
   1   3  14      121.32      137.36     16.86 o 
   2   3  14       35.85       43.19     11.27 o 
   3   3  14       37.19       47.63      9.90 o 
   4   3  14      133.00      119.00     18.72 o 
   5   3  14       35.70       37.13     10.34 o 
   6   3  14       24.26       36.46     12.17 o 
   7   3  14        2.46       13.75      9.44 o 
   8   3  14        5.77        6.88     11.06 o 
   0   4  14        4.03        1.34      8.53 o 
   1   4  14       79.13       71.31     10.42 o 
   2   4  14       58.11       62.08     11.25 o 
   3   4  14        0.43        6.56      9.02 o 
   4   4  14      109.67      112.50     23.32 o 
   5   4  14       57.81       62.56     23.74 o 
   6   4  14        9.87        5.68     10.72 o 
   7   4  14        3.23       15.82      9.29 o 
   0   5  14       83.29       84.25     17.41 o 
   1   5  14       87.96       58.76     12.54 o 
   2   5  14       31.51       29.66      9.78 o 
   3   5  14        0.15        0.10      9.47 o 
   4   5  14        1.83        8.60     10.61 o 
   5   5  14        9.20       14.33     10.19 o 
   6   5  14        5.64        6.64     12.47 o 
   0   6  14       33.75       36.43     10.53 o 
   1   6  14        2.65        0.11      9.72 o 
   2   6  14       10.47        2.75      9.76 o 
   3   6  14       23.60       19.88     12.31 o 
   4   6  14        6.27        2.21     13.25 o 
   0   1  15        7.24      141.38    141.38 o 
   1   1  15      166.94      231.01     34.32 o 
   2   1  15      300.93      309.20     21.37 o 
   3   1  15       19.75       17.10     17.09 o 
   4   1  15       22.62       29.90     16.70 o 
   5   1  15       25.12        9.71     16.95 o 
   6   1  15       11.75       10.06     10.90 o 
   7   1  15        1.00        4.61     10.84 o 
   8   1  15        9.77       18.07     10.86 o 
   0   2  15       59.67       39.79     10.05 o 
   1   2  15       55.55       64.79     24.52 o 
   2   2  15       37.85       18.97     29.95 o 
   3   2  15       52.17       39.68     10.90 o 
   4   2  15       10.52       21.49      8.44 o 
   5   2  15       14.75        9.23     17.72 o 
   6   2  15        5.38        1.29     26.16 o 
   7   2  15        5.57        8.72     10.79 o 
   8   2  15        2.97        4.81     10.93 o 
   0   3  15       39.05       44.09     10.35 o 
   1   3  15      170.33      152.38     11.80 o 
   2   3  15       27.10       32.93      8.56 o 
   3   3  15       55.16       45.18     10.56 o 
   4   3  15       92.33       90.91     11.95 o 
   5   3  15        1.43        1.88      9.92 o 
   6   3  15       48.85       36.68     11.87 o 
   7   3  15        2.22        9.91     10.50 o 
   0   4  15      112.03      123.80     17.87 o 
   1   4  15      167.23      139.13     16.41 o 
   2   4  15       22.49       15.88      9.82 o 
   3   4  15       49.31       35.21     25.19 o 
   4   4  15       39.48       38.29     11.12 o 
   5   4  15        7.97       15.70      8.98 o 
   6   4  15       11.32        5.06     10.79 o 
   7   4  15        7.66       11.35     11.03 o 
   0   5  15       67.35       51.99     12.01 o 
   1   5  15       38.38       48.80     15.63 o 
   2   5  15       24.38       17.99     10.42 o 
   3   5  15        1.54       10.24     10.24 o 
   4   5  15       14.50       23.95      9.32 o 
   5   5  15       11.26       11.79     11.79 o 
   0   6  15        9.41       17.52      9.38 o 
   1   6  15        5.74        2.87      9.23 o 
   2   6  15       10.82        0.09     12.42 o 
   3   6  15        0.50        2.48     10.21 o 
   0   0  16      358.40      342.85     21.68 o 
   1   0  16       70.95       86.48     11.05 o 
   2   0  16       83.30       83.83     12.78 o 
   3   0  16       15.13       24.82     10.51 o 
   4   0  16      448.97      412.16     25.13 o 
   5   0  16       94.45      104.47     17.11 o 
   6   0  16      228.98      237.82     19.10 o 
   7   0  16       22.31       13.77     12.74 o 
   8   0  16       27.21        1.87     13.97 o 
   0   1  16      460.40      486.76     15.15 o 
   1   1  16      314.69      287.18     33.52 o 
   2   1  16      381.88      381.70     18.00 o 
   3   1  16       54.09       51.58     11.40 o 
   4   1  16      118.44      125.43     12.17 o 
   5   1  16       16.57       16.56      9.24 o 
   6   1  16       33.30       41.80     10.37 o 
   7   1  16        5.40        3.01      9.63 o 
   8   1  16       11.02        4.48     11.57 o 
   0   2  16       10.15        1.00      8.82 o 
   1   2  16      398.14      438.74     38.93 o 
   2   2  16      273.37      289.31     28.48 o 
   3   2  16       26.26       47.74     13.73 o 
   4   2  16       71.29       75.43     10.23 o 
   5   2  16      121.72      109.76     27.81 o 
   6   2  16       27.87       40.42     10.97 o 
   7   2  16       17.16       13.27     13.69 o 
   8   2  16        0.67        7.44     10.23 o 
   0   3  16        3.72        1.83      8.15 o 
   1   3  16      160.68      153.34     24.80 o 
   2   3  16       76.41       75.21     11.38 o 
   3   3  16      180.84      135.64     31.70 o 
   4   3  16       52.70       45.80     11.96 o 
   5   3  16        3.93        6.82      8.99 o 
   6   3  16       12.67       29.20      9.75 o 
   7   3  16        9.92        3.08     10.24 o 
   0   4  16      166.71      162.96     13.18 o 
   1   4  16       45.43       36.77     11.72 o 
   2   4  16       28.17        7.06     10.07 o 
   3   4  16        5.46        0.61     18.56 o 
   4   4  16        3.58        2.01      9.95 o 
   5   4  16       21.89       26.46      9.63 o 
   6   4  16        8.32       10.49     10.35 o 
   0   5  16      111.37      119.97     12.26 o 
   1   5  16       91.26       86.76     10.83 o 
   2   5  16       61.93       66.37     10.87 o 
   3   5  16        0.10        9.01      9.57 o 
   4   5  16        9.19       10.03     17.42 o 
   5   5  16        3.59        5.07     10.96 o 
   0   6  16        1.23        4.75     11.98 o 
   1   6  16        3.05       15.55      9.95 o 
   2   6  16       13.67       32.46     17.22 o 
   3   6  16       10.64        0.17      9.56 o 
   0   1  17      239.11      240.46     29.54 o 
   1   1  17      317.31      317.15     14.99 o 
   2   1  17       53.40       43.63     65.86 o 
   3   1  17      268.62      272.98     15.24 o 
   4   1  17      235.39      250.69     14.74 o 
   5   1  17       83.51      104.33     11.32 o 
   6   1  17       29.53       26.46     16.71 o 
   7   1  17       14.55        9.63     10.02 o 
   8   1  17        4.39        0.06      9.68 o 
   0   2  17       28.15       19.73     13.94 o 
   1   2  17       39.51       31.37     26.72 o 
   2   2  17      597.41      633.97     19.66 o 
   3   2  17        7.23        4.07     11.15 o 
   4   2  17       16.67        4.28      9.75 o 
   5   2  17       55.05       65.46     11.72 o 
   6   2  17        2.21        2.63     13.88 o 
   7   2  17       14.78       34.50     13.76 o 
   8   2  17        9.24       15.08     10.20 o 
   0   3  17       26.77       36.91     23.29 o 
   1   3  17        8.87        7.88      8.56 o 
   2   3  17       13.34        2.53      9.08 o 
   3   3  17       30.06       34.71     10.57 o 
   4   3  17       22.59       11.27     10.02 o 
   5   3  17       44.53       57.83     10.90 o 
   6   3  17       37.55       28.54     11.19 o 
   7   3  17        1.87       10.67     10.67 o 
   0   4  17       88.59      107.40     11.07 o 
   1   4  17       92.16       79.94     11.26 o 
   2   4  17       29.39       19.43     15.96 o 
   3   4  17        1.46        6.39      9.25 o 
   4   4  17       10.82        3.92      9.89 o 
   5   4  17       59.34       59.81     19.93 o 
   6   4  17        0.21       10.30     29.96 o 
   0   5  17       10.75       16.38      9.66 o 
   1   5  17       24.57        6.09     10.15 o 
   2   5  17        0.85       14.41      8.96 o 
   3   5  17        2.25        6.45      8.80 o 
   4   5  17        4.49        7.57      8.98 o 
   5   5  17        1.22        0.14     17.93 o 
   0   6  17        9.62       21.80     13.02 o 
   1   6  17       10.55        1.02      9.80 o 
   2   6  17        0.62        1.54      8.79 o 
   3   6  17        4.51       13.00     13.00 o 
   0   0  18       12.09        5.10     14.62 o 
   1   0  18       17.28       10.62      9.05 o 
   2   0  18      383.97      403.95     21.18 o 
   3   0  18      150.88      135.93     18.07 o 
   4   0  18       92.35       86.96     14.28 o 
   5   0  18       41.72       44.46     13.93 o 
   6   0  18       19.98       12.60     11.30 o 
   7   0  18        8.92       10.25     13.05 o 
   8   0  18        4.18        7.68     10.56 o 
   0   1  18       36.03       23.92     23.92 o 
   1   1  18      174.82      198.28     23.76 o 
   2   1  18       77.10       61.43     11.65 o 
   3   1  18      377.22      389.65     25.22 o 
   4   1  18       89.35       59.88     25.41 o 
   5   1  18        8.17        6.29      9.24 o 
   6   1  18       28.09       39.30     14.54 o 
   7   1  18       23.37        9.05     10.28 o 
   8   1  18        8.07        9.77      9.06 o 
   0   2  18       43.00       38.29     11.38 o 
   1   2  18       23.01       20.79      8.73 o 
   2   2  18       69.04        9.32     39.78 o 
   3   2  18       40.42       32.37     10.31 o 
   4   2  18      128.48      118.91     18.93 o 
   5   2  18       47.81       55.19     11.89 o 
   6   2  18       15.77        5.06     10.50 o 
   7   2  18        5.11        4.08     12.45 o 
   0   3  18       60.91       51.75     14.89 o 
   1   3  18       23.56       26.76      8.93 o 
   2   3  18       14.33       22.34     15.59 o 
   3   3  18        0.89        2.83     11.92 o 
   4   3  18       23.48        6.32     15.27 o 
   5   3  18       31.52       14.63     10.77 o 
   6   3  18        5.93        5.39     18.02 o 
   7   3  18        8.48        4.69     10.37 o 
   0   4  18       56.88       54.01     11.16 o 
   1   4  18       17.92        9.54     16.42 o 
   2   4  18        7.88        0.25     16.59 o 
   3   4  18        8.80       19.94      9.44 o 
   4   4  18        0.60        4.52     12.34 o 
   5   4  18       24.10       17.16     10.87 o 
   6   4  18       14.54       27.25     10.45 o 
   0   5  18       16.38        3.86     11.47 o 
   1   5  18       12.32       32.71      8.44 o 
   2   5  18       11.11        7.50     10.07 o 
   3   5  18        4.83        3.00     14.49 o 
   4   5  18        4.57        9.85      9.85 o 
   5   5  18        5.71        8.55     13.05 o 
   0   6  18        3.97        1.10      8.99 o 
   1   6  18        5.24       13.48      8.56 o 
   2   6  18        5.88        9.63      9.63 o 
   0   1  19        1.42       12.38     12.38 o 
   1   1  19       43.20       24.19     24.19 o 
   2   1  19       49.67       30.93     11.49 o 
   3   1  19       14.00       59.98     59.98 o 
   4   1  19        6.32       21.17     23.50 o 
   5   1  19       39.95       38.40      9.56 o 
   6   1  19       35.15       38.10     10.19 o 
   7   1  19        0.65        3.56      9.85 o 
   8   1  19        0.85        1.17      8.69 o 
   0   2  19       76.53       45.32     33.36 o 
   1   2  19       20.11       29.00     12.96 o 
   2   2  19       82.03       70.29     12.22 o 
   3   2  19      128.02      124.25     23.27 o 
   4   2  19       58.33       48.44     31.05 o 
   5   2  19       12.06        0.32     15.63 o 
   6   2  19        9.40        8.73     10.72 o 
   7   2  19        3.36        0.61     13.47 o 
   0   3  19       16.67       14.62      9.03 o 
   1   3  19       33.50       30.78      9.91 o 
   2   3  19       40.73       44.49     10.27 o 
   3   3  19        7.53       29.20      9.45 o 
   4   3  19        1.48        1.37     10.00 o 
   5   3  19       47.20       29.54     21.47 o 
   6   3  19        9.19        2.12     10.32 o 
   7   3  19        2.18       20.37     31.44 o 
   0   4  19        0.17        0.49      8.58 o 
   1   4  19       14.23       12.78      9.24 o 
   2   4  19       16.00        3.83     17.67 o 
   3   4  19        8.33        6.16      9.88 o 
   4   4  19        4.75        9.37      9.69 o 
   5   4  19        6.71        7.75     14.31 o 
   6   4  19        9.24       10.41     24.61 o 
   0   5  19        3.63        5.18     10.00 o 
   1   5  19       19.37        5.79      9.55 o 
   2   5  19        5.02        9.65     14.75 o 
   3   5  19       16.40       20.83     21.91 o 
   4   5  19       19.41       30.53      9.78 o 
   0   6  19        0.28        4.35      9.00 o 
   1   6  19       13.78        5.50      8.63 o 
   0   0  20       74.53       43.36     14.29 o 
   1   0  20        7.92       12.52     10.31 o 
   2   0  20      800.01      810.53     28.92 o 
   3   0  20       30.49       41.68     12.80 o 
   4   0  20      157.80      171.83     17.07 o 
   5   0  20        4.95       12.78     11.19 o 
   6   0  20       81.54       57.67     12.86 o 
   7   0  20        2.59        3.09      9.98 o 
   0   1  20       86.63       90.04     10.22 o 
   1   1  20       25.41        8.33     11.24 o 
   2   1  20       84.35       86.28     26.73 o 
   3   1  20       19.28        9.05      9.96 o 
   4   1  20        7.32        5.36      8.69 o 
   5   1  20        4.52        0.72      9.22 o 
   6   1  20        5.94        5.29     12.07 o 
   7   1  20       10.56       12.37      8.87 o 
   0   2  20       65.50       12.28     30.28 o 
   1   2  20       27.21       15.64     13.81 o 
   2   2  20       65.26       65.42     11.04 o 
   3   2  20      155.19      144.78     13.90 o 
   4   2  20       14.34        5.67     10.08 o 
   5   2  20       71.38       96.04     16.33 o 
   6   2  20        0.84        9.05     10.71 o 
   7   2  20        1.89        7.16     17.56 o 
   0   3  20       27.24        6.33     10.37 o 
   1   3  20       59.12       47.75      9.31 o 
   2   3  20        7.17        1.19      9.40 o 
   3   3  20       20.93       25.70     10.07 o 
   4   3  20        2.20        7.57      8.87 o 
   5   3  20       17.21        7.30     23.96 o 
   6   3  20       11.38       17.19      9.25 o 
   0   4  20        7.71       13.24      8.37 o 
   1   4  20        6.39       14.85      9.49 o 
   2   4  20       54.14       31.69     16.96 o 
   3   4  20        4.22        6.08      9.05 o 
   4   4  20        5.38       10.89      9.84 o 
   5   4  20        4.36        1.25      9.94 o 
   0   5  20        9.94        6.95      8.97 o 
   1   5  20        3.84        9.50      9.50 o 
   2   5  20        4.62        2.04      9.42 o 
   3   5  20        0.74        4.12     10.59 o 
   4   5  20        2.29        2.46      8.71 o 
   0   6  20        2.23        5.45      8.81 o 
   0   1  21       22.08       11.61     11.61 o 
   1   1  21       52.90        3.52     24.96 o 
   2   1  21      341.37      312.35     18.24 o 
   3   1  21      137.15      145.94     14.21 o 
   4   1  21        7.07        3.18      8.69 o 
   5   1  21       41.35       30.15     13.28 o 
   6   1  21        6.71        3.08      8.69 o 
   7   1  21        3.99        2.40      7.66 o 
   0   2  21       52.10       44.17     12.39 o 
   1   2  21       35.81       49.97     10.96 o 
   2   2  21        0.28       15.56     16.38 o 
   3   2  21        2.52       28.99     28.99 o 
   4   2  21        1.83        7.69     10.41 o 
   5   2  21        0.13       15.12     22.23 o 
   6   2  21       17.27       26.53     11.31 o 
   7   2  21        0.25        1.28      9.22 o 
   0   3  21       71.26       61.26     10.46 o 
   1   3  21        4.60        5.25     14.86 o 
   2   3  21       58.46       67.18     20.87 o 
   3   3  21        4.94       22.55      9.23 o 
   4   3  21        4.31        1.91      9.64 o 
   5   3  21        2.01        4.07     24.56 o 
   6   3  21        2.88       10.64     10.64 o 
   0   4  21        2.10        8.50     14.22 o 
   1   4  21        1.38        8.96      9.33 o 
   2   4  21        5.15        2.49      8.78 o 
   3   4  21       36.57       32.15     21.42 o 
   4   4  21        1.96        0.06     22.15 o 
   5   4  21        1.54        3.54      9.33 o 
   0   5  21        4.77        7.95      8.52 o 
   1   5  21        2.68        2.07      8.88 o 
   2   5  21        6.33        8.18      8.78 o 
   3   5  21        8.34        6.39     13.11 o 
   0   0  22      141.94      151.71     18.18 o 
   1   0  22      363.04      413.50     22.00 o 
   2   0  22      177.14      177.32     17.64 o 
   3   0  22       34.39       19.13     14.17 o 
   4   0  22        0.99       16.19     10.04 o 
   5   0  22       23.39       29.56     11.25 o 
   6   0  22        3.22        0.00      9.97 o 
   7   0  22        8.46       12.59      8.74 o 
   0   1  22        8.28        6.05      9.09 o 
   1   1  22      146.50      140.40     13.34 o 
   2   1  22      249.82      282.61     15.63 o 
   3   1  22       16.95       12.65     12.65 o 
   4   1  22       34.11       20.15      9.44 o 
   5   1  22       10.43        9.92      9.92 o 
   6   1  22       24.52       32.95     13.40 o 
   7   1  22        5.35       10.43      8.59 o 
   0   2  22       26.74        9.40     10.31 o 
   1   2  22       19.36        0.71     16.66 o 
   2   2  22      128.20      175.88     24.50 o 
   3   2  22       50.95       45.44     10.27 o 
   4   2  22       22.48       11.72     10.84 o 
   5   2  22        0.71       13.13      8.78 o 
   6   2  22       11.47        7.59     18.20 o 
   0   3  22        6.83       14.03     14.03 o 
   1   3  22       19.70       21.59     18.21 o 
   2   3  22       18.55       11.34     16.09 o 
   3   3  22       26.68       44.64      9.48 o 
   4   3  22       29.66       28.76     10.40 o 
   5   3  22       16.67       10.05     12.74 o 
   6   3  22        5.88        3.19      9.43 o 
   0   4  22       14.65       11.59      8.62 o 
   1   4  22       16.10       15.07      9.04 o 
   2   4  22       10.46       10.39      9.39 o 
   3   4  22        1.17        4.53      9.77 o 
   4   4  22        2.61        3.07     11.30 o 
   5   4  22        7.98       26.08      9.41 o 
   0   5  22        1.50       18.17     12.31 o 
   1   5  22        2.20        9.68      9.68 o 
   2   5  22        0.89        1.05     10.75 o 
   3   5  22        6.52        0.73      9.10 o 
   0   1  23        9.24       15.21     15.21 o 
   1   1  23       22.59       40.24     40.24 o 
   2   1  23        9.31       22.21     22.21 o 
   3   1  23        2.99       10.96      8.36 o 
   4   1  23        0.73        2.30     13.28 o 
   5   1  23        1.40        6.89      7.96 o 
   6   1  23        0.42        4.69     13.24 o 
   0   2  23        5.75        9.88      9.88 o 
   1   2  23       10.84       10.53     10.53 o 
   2   2  23       21.77       12.66     12.66 o 
   3   2  23       49.25       43.27     12.47 o 
   4   2  23        7.85       12.83     21.66 o 
   5   2  23        0.99        7.08     12.44 o 
   6   2  23        6.49       19.39     11.79 o 
   0   3  23       20.34       23.81      9.60 o 
   1   3  23        0.99        9.57     12.53 o 
   2   3  23       44.06       71.67     16.37 o 
   3   3  23        9.71        4.42     10.11 o 
   4   3  23       15.60       12.56     10.15 o 
   5   3  23        5.27        7.39      9.77 o 
   0   4  23       24.92       28.16     15.68 o 
   1   4  23        3.74        3.53     12.11 o 
   2   4  23        2.17        0.40     22.25 o 
   3   4  23        1.30        7.60     10.98 o 
   4   4  23        3.60        8.85      8.84 o 
   0   5  23        0.79        7.88      8.19 o 
   1   5  23       11.58        7.45      8.60 o 
   2   5  23        1.65       12.67     10.63 o 
   0   0  24      188.55      163.39     18.72 o 
   1   0  24       81.33       61.64     13.51 o 
   2   0  24       29.21       33.67     13.40 o 
   3   0  24        7.93        7.45     10.18 o 
   4   0  24        0.59        4.46     10.37 o 
   5   0  24        6.04       20.53      8.46 o 
   6   0  24       17.73       21.32      8.53 o 
   0   1  24      122.66      118.95     13.45 o 
   1   1  24       11.65       10.73     10.73 o 
   2   1  24       15.97       13.84     16.81 o 
   3   1  24        1.81       16.14      8.50 o 
   4   1  24       29.81       31.49      8.92 o 
   5   1  24       24.96       23.87      7.08 o 
   6   1  24        0.42        2.12     11.90 o 
   0   2  24        2.83       10.34     11.03 o 
   1   2  24       28.36       31.03      9.84 o 
   2   2  24       15.93       13.37      8.77 o 
   3   2  24       18.88        9.35     10.05 o 
   4   2  24        3.86        7.18      9.11 o 
   5   2  24        0.40       21.62      8.53 o 
   6   2  24       24.77       31.66      9.45 o 
   0   3  24        5.34        2.39      9.76 o 
   1   3  24        9.08       16.64     14.81 o 
   2   3  24       24.47        8.51     10.33 o 
   3   3  24        4.69        7.65      9.51 o 
   4   3  24        0.72        9.08      9.95 o 
   5   3  24        5.20        8.19      8.97 o 
   0   4  24        3.87        7.73      8.30 o 
   1   4  24       10.45        3.54      8.59 o 
   2   4  24       22.56       40.19      8.97 o 
   3   4  24        4.90       12.96      9.46 o 
   4   4  24        7.43       10.83     10.36 o 
   0   5  24        0.73        9.89      8.68 o 
   1   5  24        9.20       12.90     20.57 o 
   2   5  24        5.63        4.94     12.69 o 
   0   1  25       37.18       30.05     30.05 o 
   1   1  25       51.95       56.63     22.15 o 
   2   1  25        2.11       14.30     18.90 o 
   3   1  25        4.24        2.43      7.60 o 
   4   1  25       20.42       13.14     10.78 o 
   5   1  25        0.85       10.00      8.45 o 
   6   1  25        4.33        9.62     16.08 o 
   0   2  25       12.41        9.77      9.77 o 
   1   2  25        4.93        1.52     13.06 o 
   2   2  25        2.40        7.69      9.90 o 
   3   2  25       30.71       22.30     10.25 o 
   4   2  25        0.29       11.53     11.98 o 
   5   2  25       18.21       17.62     10.39 o 
   0   3  25       18.80       13.63      8.87 o 
   1   3  25        4.49        4.11      8.58 o 
   2   3  25       13.57        5.96     17.70 o 
   3   3  25       12.10        5.03     11.08 o 
   4   3  25        5.60       21.30      7.95 o 
   5   3  25        1.75        7.51      8.63 o 
   0   4  25        1.42        1.48      9.23 o 
   1   4  25       21.14       14.28      9.15 o 
   2   4  25        2.04        7.87     19.38 o 
   3   4  25        4.64       11.32      9.08 o 
   0   5  25        6.55        1.91      7.95 o 
   1   5  25        0.33        7.58     11.08 o 
   0   0  26       48.57       59.09     16.11 o 
   1   0  26        6.95        9.24     11.89 o 
   2   0  26        7.79        9.65     10.92 o 
   3   0  26        8.84       11.00     11.00 o 
   4   0  26       14.24       26.40      8.70 o 
   5   0  26        6.91        7.20      8.93 o 
   6   0  26       11.70       20.78      8.60 o 
   0   1  26       42.52       13.94     28.64 o 
   1   1  26       13.52       11.66     11.66 o 
   2   1  26        9.56       15.23     13.55 o 
   3   1  26        1.00        6.86      8.39 o 
   4   1  26        8.61        0.27      8.37 o 
   5   1  26        1.20        8.57      7.36 o 
   0   2  26       12.57        9.90     13.19 o 
   1   2  26        4.80        5.89      9.12 o 
   2   2  26        6.26       21.53      8.51 o 
   3   2  26        3.16        0.09      8.80 o 
   4   2  26        6.52        6.56      8.38 o 
   5   2  26        8.76        5.41      8.44 o 
   0   3  26        3.55        3.26     14.43 o 
   1   3  26        0.70        0.47      8.83 o 
   2   3  26       14.00        6.42     28.48 o 
   3   3  26        2.47        4.74      8.49 o 
   4   3  26        3.65        7.67      9.96 o 
   0   4  26        1.33        6.30      7.73 o 
   1   4  26        0.23       13.82     12.17 o 
   2   4  26        0.55        6.09      8.61 o 
   3   4  26        4.92        4.47      7.97 o 
   0   1  27       16.83       19.22     19.22 o 
   1   1  27       14.20        1.62     20.70 o 
   2   1  27        2.79        8.57      8.57 o 
   3   1  27        8.47        7.55      7.49 o 
   4   1  27        1.79        2.73     12.02 o 
   5   1  27        1.77        8.49      6.56 o 
   0   2  27       10.58        2.92     11.96 o 
   1   2  27        0.64       18.89      7.63 o 
   2   2  27        0.88        1.61     14.18 o 
   3   2  27        2.95        9.05      9.05 o 
   4   2  27        0.58        4.28      9.15 o 
   5   2  27        9.15        7.94     10.01 o 
   0   3  27        1.76        5.51      9.94 o 
   1   3  27        3.41        8.37     10.17 o 
   2   3  27       10.40        0.80     10.34 o 
   3   3  27        6.46        3.18     12.15 o 
   4   3  27        2.58        8.16      8.16 o 
   0   4  27       15.75       14.80      8.25 o 
   1   4  27        2.39        0.63      7.43 o 
   2   4  27        0.86       12.21      7.76 o 
   0   0  28       37.44       11.61     15.58 o 
   1   0  28        1.86        4.67     10.52 o 
   2   0  28       25.55       45.90     11.23 o 
   3   0  28       72.09       53.84     11.36 o 
   4   0  28        0.76        9.03      9.03 o 
   5   0  28       10.05       20.56      8.49 o 
   0   1  28       12.80       23.42      9.38 o 
   1   1  28        2.45        5.37     12.22 o 
   2   1  28        2.33        2.86      7.52 o 
   3   1  28        1.60        1.72      6.97 o 
   4   1  28        3.88       10.87      6.83 o 
   5   1  28        4.73        1.34      9.73 o 
   0   2  28        0.43        8.82      8.82 o 
   1   2  28        3.27        8.48      8.48 o 
   2   2  28        1.43        5.27     12.21 o 
   3   2  28       13.21       11.74      8.03 o 
   4   2  28       11.63        6.52      7.84 o 
   0   3  28        2.51        8.98      8.98 o 
   1   3  28        0.63        4.73      8.37 o 
   2   3  28        1.65        3.08     11.01 o 
   3   3  28        6.95        2.41      8.71 o 
   0   4  28        2.35        7.89     10.09 o 
   1   4  28        1.80       12.21     11.17 o 
   0   1  29        4.42        6.64      9.32 o 
   1   1  29        0.22        5.26     13.90 o 
   2   1  29        2.51        6.05      7.99 o 
   3   1  29        6.60        2.46      8.63 o 
   4   1  29        3.45        3.82     11.50 o 
   0   2  29        2.70        5.94      9.13 o 
   1   2  29        0.97        3.53      8.45 o 
   2   2  29        7.62        0.59     12.01 o 
   3   2  29        4.96        1.88      9.78 o 
   4   2  29        1.58       16.07      9.10 o 
   0   3  29       10.43       10.33      8.72 o 
   1   3  29        4.70        1.29      8.08 o 
   2   3  29        2.33        9.11      7.91 o 
   0   4  29        3.30       17.04     10.08 o 
   0   0  30        3.14        8.37     12.28 o 
   1   0  30        3.34        9.99     10.73 o 
   2   0  30       12.01       11.96      8.43 o 
   3   0  30        4.22       10.38      9.87 o 
   4   0  30       22.99       25.86      8.88 o 
   0   1  30        2.71        9.67     16.87 o 
   1   1  30        2.16       18.49     13.40 o 
   2   1  30        2.61        3.64      7.20 o 
   3   1  30        7.38        8.58      6.56 o 
   4   1  30        5.08        8.35      6.18 o 
   0   2  30        0.12        1.84      7.87 o 
   1   2  30        0.17       10.15      7.91 o 
   2   2  30        2.71        3.37      9.20 o 
   3   2  30        0.21        1.07     10.24 o 
   0   3  30        0.30        4.33      7.88 o 
   1   3  30        1.05        7.96      7.96 o 
   2   3  30        5.02       21.35     10.09 o 
   0   1  31        0.62        2.12      8.40 o 
   1   1  31        0.80        3.99      6.85 o 
   2   1  31        0.74        3.61      6.93 o 
   3   1  31        3.25        7.26      6.33 o 
   0   2  31        1.06        5.40      8.30 o 
   1   2  31        0.78        2.38     15.12 o 
   2   2  31        0.63        0.52      7.63 o 
   0   3  31        2.62        8.32      7.17 o 
   1   3  31        0.94       11.06      9.61 o 
   0   0  32        4.38       11.57     12.88 o 
   1   0  32        8.67       12.66      9.84 o 
   2   0  32        0.41        3.33      8.04 o 
   0   1  32        4.70        1.74      8.19 o 
   1   1  32        2.26        5.24      7.06 o 
   2   1  32        0.65        1.22     14.48 o 
   0   2  32        0.24        9.35     10.23 o 
   1   2  32        3.09        8.90      6.72 o 
   0   1  33        2.07        3.55      7.83 o 
   1   1  33        0.09        6.93      6.93 o 
   0   2  33        6.24        5.52      8.27 o 
   0   0  34        3.77       10.35     11.30 o 
   0   1  34        3.19        7.95      7.08 o 
                                                 
